# Supplementary material for: Can we use lower extremity joint moments predicted by the artificial intelligence model during walking in patients with cerebral palsy in the clinical gait analysis?
Source: PLoS One. 2025 Apr 1;20(4):e0320793. doi: 10.1371/journal.pone.0320793 (PMC11960883; doi:10.1371/journal.pone.0320793)
Supplement: S1 Table — Also, nRMSE between lab-measured and predicted moments and gait profile scores for each patient. (XLSX) [file pone.0320793.s001.xlsx]

## Sheet: Hip Moment
Patients	Max Predicted Moment (Nm/kg)	Mean Predicted Moment (Nm/kg)	Std Predicted Moment (Nm/kg)	Max Measured Moment (Nm/kg)	MeanMeasured Moment (Nm/kg)	Std Measured Moment (Nm/kg)	nRMSE (Predicted vs Measured)	Gait Profile Score
1	0.79777	0.065331	0.496092	1.492	0.013531	0.745934	0.107278	12.5654
2	0.896194	-0.00582417	0.541159	1.26449	-0.141927	0.703659	0.0969921	10.8021
3	0.840325	0.222327	0.389939	0.984453	0.135917	0.534379	0.109292	17.7706
4	0.63886	-0.0934372	0.403226	0.9916	-0.0690105	0.476517	0.126222	11.9682
5	0.464083	-0.120938	0.458977	1.2832	-0.16473	0.77064	0.135941	12.3813
6	0.573794	-0.162272	0.422991	0.7434	-0.265429	0.500738	0.10444	10.5671
7	0.783881	0.0899071	0.400388	1.165	0.209682	0.544579	0.127098	16.8558
8	0.378573	-0.32752	0.380646	1.18173	-0.0350759	0.53941	0.206411	12.4215
9	0.414737	-0.0863351	0.320898	1.01	-0.0831035	0.564725	0.156107	9.87044
10	0.480327	0.170126	0.236642	0.891	0.161034	0.325006	0.140787	15.9156
11	1.07823	-0.0221493	0.557159	1.215	-0.129093	0.590127	0.142077	18.2665
12	0.40452	0.101048	0.23296	0.869333	0.0484523	0.492896	0.180465	18.0027
13	0.739504	0.245109	0.331133	0.9778	0.142363	0.358709	0.131528	19.6144
14	0.40663	-0.0812898	0.372575	1.05363	-0.0651223	0.405706	0.0950501	9.5732
15	0.460767	-0.293042	0.326254	0.62978	-0.225148	0.365707	0.124193	10.5389
16	1.09257	0.187796	0.523056	1.60452	0.178598	0.694056	0.100983	26.9361
17	0.652832	0.0733701	0.46784	1.53613	-0.0694933	0.821284	0.159241	15.6141
18	0.409959	-0.205785	0.392981	0.930395	-0.130301	0.468912	0.105185	11.827
19	0.603731	0.129392	0.257841	0.4755	0.0922894	0.282495	0.104138	16.0978
20	0.734548	-0.0566941	0.418078	0.8075	-0.0239995	0.472639	0.0885045	11.3009
21	0.544125	0.0628672	0.382225	1.2059	-0.0146659	0.606776	0.133814	14.0557
22	0.49272	0.0591321	0.36442	0.84212	0.00550958	0.489164	0.109355	11.3785
23	0.534053	0.0523927	0.289812	0.73898	0.171579	0.293532	0.184013	10.4906
24	0.467179	0.0303852	0.354497	0.706387	0.0863185	0.453455	0.117468	14.5602
25	0.813348	0.167565	0.496976	1.68505	0.220419	0.669686	0.0997479	19.7942
26	0.384563	-0.0320201	0.322801	0.96016	-0.0809847	0.412211	0.156514	14.8227
27	1.02596	0.240043	0.578465	1.06595	0.304383	0.598497	0.0598804	16.814
28	0.620692	0.115372	0.411966	0.88788	0.139495	0.450036	0.102331	12.8336
29	0.854206	0.0574663	0.508492	0.4512	-0.0924378	0.297558	0.265636	18.5377
30	0.934013	0.140256	0.601505	1.175	0.243771	0.618122	0.0967836	17.3469
31	1.02161	0.180232	0.571749	1.22792	0.247076	0.650122	0.0873948	13.6557
32	0.645081	0.0125553	0.502347	0.843945	0.00389662	0.489402	0.0723634	11.5928
33	0.624464	0.0404541	0.508266	1.18	0.0546283	0.671438	0.0943754	16.5414
34	0.587923	0.0370991	0.392139	0.595467	0.0872403	0.258773	0.196272	12.4597
35	0.617963	-0.0263856	0.304691	0.44658	-0.0262374	0.31109	0.1242	11.1731
36	0.370365	0.0343993	0.239573	0.76823	0.062248	0.337662	0.126848	12.2074
37	0.247891	-0.306599	0.213367	0.3927	-0.15875	0.309621	0.197502	7.61453
38	0.560272	0.103105	0.323399	0.76584	0.0527001	0.235832	0.143962	14.2092
39	1.05433	0.0273737	0.518499	1.15068	-0.126912	0.720499	0.121419	15.234
40	0.438506	0.0817222	0.29353	0.753225	0.106354	0.363507	0.0985679	11.464
41	0.934014	0.337086	0.412878	1.2742	0.368762	0.668644	0.170477	17.5896
42	0.439115	-0.112745	0.38191	0.6814	-0.0911243	0.41345	0.104227	9.78564
43	0.311626	0.00978526	0.237243	0.60694	0.0426071	0.269999	0.120474	10.3725
44	0.748234	0.0619022	0.46818	0.8834	0.125158	0.523104	0.0958415	12.6776
45	0.469727	0.0441511	0.345197	0.77794	0.120879	0.392881	0.118002	12.4496
46	0.805091	0.0574869	0.363829	1.1074	0.106188	0.406343	0.10041	11.1953
47	0.583112	0.0645607	0.339008	0.684285	0.0227302	0.261093	0.148521	13.6328
48	0.32166	0.0469149	0.214374	0.4823	0.0133736	0.223111	0.104162	12.1538
49	0.678475	0.140531	0.387988	0.64182	0.0177169	0.377769	0.124692	18.647
50	0.541913	0.0310472	0.313699	0.68148	-0.0271213	0.228009	0.157559	11.1286
51	0.414296	-0.0515897	0.238503	0.37636	-0.00522326	0.241448	0.0963196	10.7332
52	0.459734	-0.0742013	0.252054	0.641433	-0.0856913	0.390149	0.126435	10.8128
53	0.754782	0.269473	0.329846	1.01991	0.34828	0.369712	0.155746	12.2578
54	0.531975	0.0873805	0.297138	0.8871	0.169524	0.437738	0.131635	17.1179
55	0.814682	0.320001	0.332935	0.97038	0.472541	0.350652	0.157204	13.9201
56	0.350666	-0.145252	0.262977	0.782473	-0.203333	0.412663	0.114958	8.60342
57	0.848252	0.226024	0.403739	0.2173	-0.121282	0.228445	0.621908	12.7396
58	0.659122	0.216457	0.328426	0.75651	0.192506	0.347856	0.134214	15.689
59	0.775987	0.174228	0.459741	0.87516	-0.0692185	0.458918	0.206207	12.4229
60	0.846808	0.192383	0.521117	1.8954	0.0750702	0.861901	0.159873	13.9928
61	0.368148	-0.0471093	0.334929	0.41712	-0.108367	0.271107	0.169572	13.6399
62	0.463597	-0.143539	0.417449	0.6024	-0.188366	0.410146	0.144594	9.17331
63	0.391421	0.025149	0.24168	1.091	-0.0714422	0.40922	0.162059	13.5633
64	0.711613	-0.123437	0.419729	1.0602	0.0346088	0.467166	0.117179	9.01547
65	0.606957	0.166889	0.30308	1.19	0.214217	0.551533	0.176442	10.3958
66	0.674891	-0.0751798	0.518437	0.705	-0.159617	0.363247	0.256902	13.9022
67	0.590887	0.283365	0.240062	1.736	0.400906	0.396805	0.151675	13.5302
68	0.6251	0.29516	0.221246	1.15677	0.174358	0.419175	0.190531	16.9447
69	0.844113	-0.0112174	0.480285	0.73353	-0.0898474	0.385483	0.100575	11.2875
70	0.885308	-0.0218392	0.479034	0.876893	-0.0331079	0.432518	0.0629417	10.5864
71	0.429429	-0.145243	0.393801	1.02119	-0.167902	0.395833	0.127757	14.4088
72	0.831136	0.0467674	0.427778	0.9054	0.106925	0.461915	0.0968296	14.3692
73	0.591951	0.0524351	0.262105	0.73008	0.0971769	0.314198	0.134719	12.8827
74	0.830359	0.415032	0.317078	1.43493	0.271591	0.575236	0.193937	21.0665
75	0.870538	0.252818	0.424911	0.64246	0.191736	0.279005	0.268992	21.5293
76	0.615941	0.162232	0.356652	0.76407	0.20229	0.38109	0.102309	10.291
77	0.699574	0.0210818	0.548261	1.5625	0.000711267	0.719098	0.0936155	24.6774
78	0.809365	-0.15309	0.51153	0.76342	-0.0943783	0.392794	0.12223	15.1135
79	0.533842	0.0302887	0.35382	0.84635	0.0808039	0.54246	0.168985	13.4412
80	0.936594	-0.0692374	0.538939	1.244	0.10651	0.826799	0.155479	15.4151
81	0.586688	-0.0147936	0.327137	0.957695	0.112869	0.533506	0.166379	16.1348
82	0.812891	-0.344467	0.547914	1.35543	-0.388597	0.766505	0.102475	18.8655
83	0.676789	0.0567507	0.466388	0.5403	0.00836731	0.414531	0.0808038	18.1111
84	0.721855	0.178492	0.418346	0.763373	0.190242	0.342845	0.139366	13.9241
85	0.357199	-0.362376	0.368853	0.82474	-0.287972	0.410787	0.101146	9.55127
86	0.402266	0.0128479	0.227261	0.27618	-0.0596373	0.155518	0.193663	9.7133
87	0.574582	0.180788	0.282954	0.53296	0.215643	0.215133	0.135	13.7643
88	1.38572	0.332218	0.573877	1.96567	0.215496	0.8044	0.135931	24.9283
89	0.466311	-0.0156378	0.306704	0.8902	0.00162817	0.372033	0.0874204	8.89256
90	0.345965	-0.048285	0.293067	0.979417	-0.0298447	0.445009	0.116922	11.0872
91	0.51197	-0.0241344	0.402571	0.732997	-0.0235464	0.4543	0.109136	12.0785
92	0.782621	-0.171599	0.416079	1.05239	-0.0470946	0.439529	0.110188	10.693
93	0.566387	0.172473	0.291405	1.1205	0.0972802	0.486688	0.15003	21.2113
94	1.08915	0.0860138	0.542923	1.371	0.129347	0.62848	0.143037	12.9757
95	0.560087	0.0850684	0.349007	0.9666	0.107563	0.342399	0.128099	14.6805
96	0.669159	0.0485773	0.468058	1.37883	0.047393	0.525428	0.0942888	13.8289
97	1.11779	0.115918	0.506139	1.06956	0.0862166	0.46203	0.0592397	13.1433
98	0.676256	-0.0793685	0.36776	0.48585	-0.0656868	0.350989	0.091697	9.93844
99	0.564626	0.075143	0.331179	0.823575	0.172651	0.308569	0.186393	13.0386
100	0.485309	-0.113544	0.47142	0.979767	-0.171381	0.523347	0.133302	9.64935
101	0.692347	-0.109847	0.487094	1.2377	-0.173441	0.804384	0.140652	13.6485
102	0.60802	-0.121248	0.34463	0.477193	-0.0822063	0.347981	0.100134	10.3252
103	0.681737	-0.00880743	0.474608	0.50379	-0.0206154	0.376793	0.126434	11.5945
104	0.389905	-0.0507918	0.335019	0.763	-0.119905	0.388855	0.110802	10.136
105	0.732073	0.231684	0.378848	0.58462	0.20524	0.291659	0.153377	22.3345
106	0.577183	0.0625947	0.401742	0.8163	0.197552	0.402663	0.134371	11.2865
107	0.328148	0.0606145	0.205821	1.9605	0.282249	0.53669	0.187791	8.73766
108	0.523578	-0.219081	0.336622	0.6414	-0.256221	0.320505	0.10624	11.2747
109	0.726355	0.278854	0.33593	1.0815	0.288949	0.512691	0.157521	19.3674
110	0.407912	0.150582	0.204922	1.152	0.187701	0.427149	0.15769	12.4051
111	0.679549	-0.129037	0.379341	0.841133	-0.111787	0.473269	0.0981878	10.2773
112	0.525615	0.0317722	0.320776	0.75894	0.0410277	0.405298	0.0968003	9.09015
113	0.434844	-0.00948221	0.225058	0.572315	0.00375408	0.252433	0.0787685	10.5918
114	0.65766	-0.0679488	0.378303	0.38542	-0.0536925	0.291799	0.12161	8.29125
115	0.556697	-0.0438521	0.303163	1.1667	0.0562238	0.455007	0.114402	9.49187
116	0.809199	0.15832	0.492789	1.01742	0.0566162	0.667947	0.12382	19.5079
117	0.355701	0.0337922	0.203455	0.632233	0.00307544	0.299473	0.165405	9.2438
118	0.549799	-0.0837513	0.425003	0.4849	-0.0921928	0.310088	0.158861	14.7277
119	0.508631	-0.0263333	0.269766	0.33944	0.0387313	0.21318	0.217927	10.7028
120	0.405908	-0.182987	0.357893	2.55367	-0.0508649	0.774106	0.141019	9.10015
121	0.310819	-0.0848977	0.309672	0.78369	-0.00676273	0.400869	0.122825	14.5857
122	0.51999	0.193666	0.242768	0.71315	0.113809	0.343281	0.140701	19.319
123	0.377397	-0.0514678	0.206055	0.77602	-0.0357904	0.226117	0.124713	14.9265
124	0.501862	-0.0528676	0.300988	0.8483	-0.165974	0.326027	0.154356	10.4971
125	0.6025	0.0957674	0.290215	0.7376	-0.00852836	0.268469	0.166599	10.6652
126	0.794657	0.210547	0.363746	0.892283	0.0294036	0.348115	0.170909	15.3118
127	1.13605	0.449032	0.486359	1.4778	0.333433	0.640262	0.11203	20.5046
128	0.786075	0.144819	0.39125	0.77337	0.111342	0.518576	0.109676	13.415
129	0.408165	-0.0850595	0.288917	0.587	-0.10649	0.244745	0.146531	15.202
130	0.558701	-0.0956603	0.385904	0.9704	-0.100579	0.411332	0.128555	15.0874
131	0.743722	0.132706	0.424045	0.815233	-0.0498829	0.439857	0.179438	10.7681
132	0.749374	-0.193124	0.493488	0.78684	-0.289389	0.536851	0.115854	10.4802
133	0.446682	-0.196543	0.323213	0.8096	-0.263299	0.393135	0.108621	14.4705
134	0.463476	-0.174024	0.343966	0.63908	-0.182678	0.374975	0.0818335	14.5695
135	0.523657	0.119492	0.275554	0.519552	0.113548	0.235872	0.117473	14.9968
136	0.508246	0.185661	0.243374	1.04628	0.169208	0.386736	0.224417	17.6265
137	0.304582	-0.166287	0.270349	0.784667	0.0113023	0.255415	0.183383	13.1857
138	0.769938	-0.0184682	0.486028	0.67738	-0.0989374	0.487931	0.0924647	10.1967
139	0.310623	-0.142131	0.260055	1.2146	-0.206779	0.540622	0.136584	9.42267
140	0.895722	0.172126	0.568943	1.60983	0.315612	0.614033	0.154413	16.7605
141	0.661393	-0.0830663	0.40416	1.5749	-0.0686795	0.628797	0.10296	14.5866
142	0.739226	-0.152006	0.502463	1.2415	-0.150544	0.528923	0.11366	12.8904
143	0.663315	-0.0460342	0.280363	0.9514	-0.254184	0.40725	0.155748	14.938
144	0.625389	0.0734979	0.480408	0.950893	-0.0600339	0.463187	0.175578	12.5874
145	0.307866	-0.091779	0.183409	0.686053	-0.21583	0.245237	0.154722	10.6129
146	0.766596	-0.142305	0.505053	0.936715	-0.222264	0.657462	0.147097	14.2591
147	0.800601	0.177314	0.477192	1.12413	0.173069	0.470503	0.121661	14.7541
148	0.589266	-0.115858	0.405274	0.38105	-0.198446	0.292165	0.149022	9.86632
149	0.37626	0.0498141	0.205923	0.528353	-0.0444309	0.307622	0.172934	10.3874
150	0.546092	0.0255172	0.278205	1.022	0.114584	0.333179	0.114556	11.7788
151	0.542242	-0.0244966	0.333221	0.9321	0.0450325	0.420648	0.10252	8.9817
152	0.547481	0.023103	0.366443	0.585683	-0.0257561	0.346124	0.104728	10.8947
153	0.3359	-0.0247869	0.164069	0.4623	-0.054723	0.199159	0.116164	10.6928
154	0.753734	0.24674	0.402836	1.38075	0.170336	0.499928	0.111403	18.4008
155	0.349379	-0.00466377	0.260541	0.40546	-0.0135224	0.221099	0.0901744	10.6189
156	0.679796	0.329686	0.255811	1.09	0.125804	0.450519	0.206935	14.0589
157	0.896154	0.173494	0.518741	0.7012	0.0849835	0.455528	0.104127	22.017
158	0.781311	0.233638	0.398115	0.8684	0.0983713	0.356644	0.206829	13.1119
159	0.557798	0.0430296	0.302918	1.2086	0.120713	0.324556	0.118157	15.4451
160	0.655577	0.254984	0.296184	0.94548	0.293523	0.348984	0.148077	15.5518
161	0.805364	-0.140124	0.533043	0.593313	-0.320222	0.414917	0.159382	14.2179
162	0.625881	0.0583526	0.329002	1.12017	0.0529409	0.375088	0.122671	10.5606
163	0.777144	0.186998	0.444447	1.0453	0.325886	0.483016	0.177417	12.5076
164	0.669753	0.234522	0.324223	0.89453	0.236876	0.310252	0.0905048	13.5532
165	0.562843	-0.0549322	0.368982	0.82954	-0.00748031	0.405308	0.0934614	9.7159
166	0.253947	-0.139528	0.21166	0.6483	-0.153335	0.300948	0.108149	8.20664
167	0.922092	-0.00449661	0.583804	0.6943	0.00281452	0.360155	0.228354	14.2874
168	0.578424	-0.0930851	0.402651	1.3561	-0.100719	0.558664	0.124574	12.7218
169	0.574179	-0.0513017	0.36363	1.08733	0.287601	0.500032	0.253475	16.3023
170	0.433904	0.137229	0.229878	0.617525	0.0971286	0.323249	0.131911	11.4834
171	0.843506	0.303487	0.401803	0.95649	0.354901	0.443599	0.11288	26.0966
172	0.650947	0.24669	0.30927	0.7363	0.199684	0.365167	0.102724	16.797
173	0.551282	0.12118	0.2862	0.85364	0.175868	0.354924	0.0944079	9.04643
174	0.838132	-0.0600337	0.428858	1.1402	0.0659834	0.530879	0.0993425	14.1589
175	0.713823	0.323373	0.273462	1.58983	0.631927	0.451556	0.216875	20.357
176	1.02485	0.1257	0.545694	1.11708	0.195952	0.550131	0.110407	12.5011
177	0.688312	0.10695	0.343322	0.886183	0.131192	0.282524	0.116367	12.4869
178	0.628042	0.0445741	0.399026	0.716667	0.0761183	0.379712	0.0896163	9.19415
179	0.228739	-0.200451	0.200299	0.72026	-0.179149	0.324652	0.131467	12.1448
180	0.390309	0.0387409	0.279378	0.529093	-0.0531353	0.335393	0.118601	11.0243
181	0.657723	0.140998	0.375615	0.739943	0.0719398	0.475902	0.108789	12.8027
182	0.483221	-0.119134	0.381702	0.87744	-0.113947	0.396339	0.0746862	10.5947
183	0.667116	-0.0660412	0.523366	0.896725	-0.189249	0.500207	0.106394	9.81747
184	0.327461	-0.338635	0.292659	0.1087	-0.596983	0.330672	0.217977	11.0644
185	0.552611	0.0253604	0.404122	0.640767	-0.0953808	0.430201	0.117239	14.7579
186	0.328817	0.00701845	0.24529	0.1969	-0.140232	0.147669	0.299234	11.3611
187	0.772356	0.24532	0.403232	0.78858	0.149817	0.279944	0.190514	14.8852
188	0.76447	-0.0461825	0.485681	1.264	-0.0784773	0.529936	0.101461	9.75386
189	0.640729	0.0627761	0.474725	1.1724	0.230427	0.439764	0.142839	15.0623
190	0.692231	0.276311	0.322551	0.927307	0.366731	0.258437	0.206131	10.9322
191	0.805294	-0.103526	0.495638	1.3613	-0.168653	0.644921	0.0929878	12.6781
192	0.504806	-0.050574	0.317576	0.87517	-0.00297171	0.452036	0.110413	11.7141
193	0.356371	-0.133791	0.274094	0.74908	-0.170203	0.265079	0.13131	13.2071
194	0.696284	0.173891	0.417204	0.52849	0.155566	0.276134	0.230521	18.0177
195	0.708812	0.116705	0.488148	0.760193	-0.000344407	0.481471	0.106898	16.2894
196	0.723695	-0.0853334	0.490615	0.645567	-0.118109	0.434285	0.0784482	10.8405
197	0.675405	0.259133	0.311633	0.691	0.225816	0.257171	0.162157	15.0874
198	0.819048	-0.132318	0.400384	0.694953	-0.0857174	0.422137	0.0989609	10.0048
199	0.923534	0.39643	0.411288	1.419	0.308652	0.556731	0.133985	18.4918
200	0.667641	0.222947	0.341519	0.814765	0.351033	0.260297	0.230052	20.4011
201	0.532658	0.0782159	0.340426	0.67169	0.075956	0.280181	0.13366	14.4913
202	0.269823	-0.0722675	0.200262	0.750925	-0.065213	0.315731	0.121459	11.6351
203	0.913731	0.0238308	0.667738	1.2486	-0.168751	0.89505	0.131295	14.9697
204	0.30294	0.015953	0.207472	0.7734	0.000329	0.321648	0.108158	14.9458
205	0.448058	-0.040888	0.41252	0.87548	-0.00457115	0.426382	0.0628499	13.6063
206	1.04488	0.239364	0.60514	1.6981	0.211421	0.659938	0.103768	13.8686
207	0.980403	0.212915	0.555894	1.82957	0.256378	0.799479	0.110439	13.796
208	0.533673	-0.0975057	0.279707	1.07003	-0.113462	0.422803	0.116411	8.93351
209	0.603566	0.0327514	0.475211	1.7648	0.0778424	0.740769	0.120503	30.4751
210	0.312253	-0.0337169	0.195201	0.913017	0.199889	0.310123	0.236642	14.763
211	0.593758	0.148348	0.356629	0.5682	0.20297	0.306079	0.212933	22.8656
212	0.648398	0.212775	0.316653	0.9167	0.254652	0.328161	0.112521	10.6323
213	0.856627	0.441577	0.3182	0.90431	0.304968	0.368668	0.169275	19.6997
214	0.873047	-0.216356	0.439546	1.3102	-0.201648	0.572418	0.078082	13.2391
215	0.626401	-0.0544028	0.331871	0.9731	0.031288	0.430192	0.134299	10.3828
216	0.30416	-0.0356534	0.259254	0.504403	0.000785336	0.311288	0.0942042	10.7153
217	0.762277	0.0689281	0.568742	1.01685	0.114704	0.651037	0.0939147	17.6821
218	0.596086	-0.0251283	0.465332	0.90937	-0.0466125	0.567109	0.0828519	11.834
219	0.931728	0.19136	0.421646	1.0886	0.142988	0.444871	0.0833151	12.0012
220	0.506463	0.192168	0.243633	0.524295	0.273093	0.211767	0.22992	11.6764
221	0.725406	0.0892804	0.288406	0.3526	0.120445	0.124262	0.553958	12.8568
222	0.47493	0.0266719	0.350766	0.8378	0.0535608	0.364878	0.0958901	16.3647
223	0.56026	-0.158726	0.36909	0.690487	-0.102227	0.348136	0.110863	12.7371
224	0.347926	-0.104395	0.241767	0.338523	-0.0667129	0.15243	0.221925	8.3448
225	0.903497	0.188312	0.484352	1.20867	0.263557	0.575154	0.093447	15.6883
226	0.903206	0.0647603	0.673304	0.63073	0.0209118	0.486429	0.170653	12.5235
227	0.544554	-0.0611769	0.455774	0.80351	-0.0536989	0.446392	0.0875082	8.7042
228	0.369278	-0.00262328	0.187472	0.53618	0.0863582	0.302637	0.187349	15.4671
229	0.961985	0.0193906	0.394048	0.5917	-0.0261875	0.302201	0.145099	10.2039
230	0.605911	0.167657	0.340183	1.327	0.266332	0.527713	0.150213	15.9975
231	0.851358	0.0446768	0.580704	1.32707	0.142756	0.681414	0.109766	18.3883
232	0.4487	-0.0227326	0.269676	0.58362	-0.057163	0.262099	0.0790976	9.40519
233	0.428581	-0.0432377	0.267831	0.57914	0.000804208	0.254124	0.115155	11.2239
234	0.663003	0.0518724	0.278794	1.50725	0.317481	0.498872	0.190404	14.4141
235	0.724798	0.0606095	0.539791	1.11684	-0.00256669	0.524776	0.0840991	14.0743
236	0.724857	0.124911	0.325305	1.05372	0.15137	0.339736	0.094628	12.6874
237	0.394934	-0.0359999	0.34765	0.836825	0.135926	0.355886	0.190088	13.5157
238	0.421645	0.0114463	0.226728	0.403133	0.0890287	0.217347	0.218176	12.8201
239	0.820729	0.231399	0.411567	1.0538	0.163695	0.436309	0.100723	18.1544
240	0.505175	0.0466281	0.335793	0.92197	0.157581	0.400009	0.178037	14.2537
241	0.841995	-0.0420391	0.386135	0.8075	-0.0742934	0.293232	0.208876	8.65534
242	1.21984	0.514568	0.550773	0.878473	0.26527	0.482818	0.201874	25.1038
243	0.67157	0.175979	0.360123	1.38	0.118147	0.507558	0.116181	11.9488
244	0.779009	0.147169	0.336472	0.919183	0.0153298	0.360418	0.151076	15.044
245	0.383134	-0.0582305	0.276337	1.0762	-0.0250385	0.37615	0.151219	8.86571
246	0.771527	0.141709	0.473815	1.1651	-0.0171551	0.681265	0.139562	14.7354
247	0.813398	-0.00104052	0.414941	0.9747	0.114216	0.445359	0.138471	12.4
248	0.664048	0.0833639	0.469127	1.11353	-0.0228607	0.442175	0.137108	14.6312
249	0.619892	-0.113963	0.342427	0.416147	-0.15312	0.215349	0.193066	13.5046
250	0.34358	-0.0050396	0.231108	0.2315	-0.0692746	0.181687	0.224683	11.867
251	0.81018	0.0269478	0.491588	1.387	0.0346939	0.64189	0.101514	14.2805
252	0.777963	0.28729	0.310399	1.30985	0.589845	0.544332	0.308567	17.2755
253	0.5768	-0.240951	0.451003	1.44997	-0.133985	0.576228	0.0935093	13.4904
254	0.541367	-0.189103	0.411707	0.80432	-0.222859	0.385756	0.0950726	10.2028
255	0.674981	0.104033	0.331417	0.715175	0.00564376	0.313422	0.116853	14.1031
256	0.393152	-0.0395593	0.22473	0.3574	-0.093025	0.239416	0.156019	18.698
257	0.606407	0.0916773	0.37885	0.97385	0.168285	0.496345	0.134684	13.6829
258	0.608188	0.154549	0.36988	1.2672	0.26722	0.404281	0.163009	13.1171
259	0.334157	-0.182001	0.272086	0.5608	-0.167691	0.269486	0.0717158	7.75408
260	0.584931	-0.0563728	0.452002	1.0218	0.0189508	0.492421	0.104119	17.0754
261	0.612514	-0.112704	0.426451	0.6438	-0.0848425	0.339821	0.102317	9.97326
262	0.715183	0.0784359	0.434966	1.10884	0.0835108	0.504783	0.0996911	13.2629
263	0.770769	0.00845089	0.384471	1.1402	0.0639055	0.581841	0.122947	12.5786
264	0.731452	0.208392	0.395677	0.9256	0.193138	0.541032	0.145443	19.2632
265	0.887395	0.233191	0.350997	1.0454	0.15529	0.433574	0.0996056	17.5956
266	0.937696	0.238968	0.554594	1.08723	0.0401429	0.608664	0.147663	15.2166
267	0.73287	0.000909021	0.387452	0.599693	-0.04708	0.388471	0.128853	8.80356
268	0.730907	0.2994	0.328766	0.73594	0.409795	0.276319	0.182259	12.3462
269	0.444716	0.103132	0.267005	0.633425	0.132713	0.272525	0.119747	12.4026
270	0.387774	-0.01754	0.346474	0.518413	-0.121485	0.365552	0.112979	12.9649
271	0.353887	-0.0963695	0.329575	0.3372	-0.14184	0.330791	0.113482	18.2609
272	1.02097	0.264508	0.582399	1.25027	0.15611	0.596137	0.113414	15.4928
273	0.581052	0.163196	0.322371	1.306	0.588485	0.298372	0.340652	11.7772
274	0.599989	0.108104	0.351732	1.17419	0.0647632	0.420052	0.0909907	9.16226
275	0.678861	0.0532896	0.419879	0.7346	-0.0241021	0.476215	0.103685	8.29503
276	0.51709	-0.1437	0.459396	0.941253	-0.159024	0.57925	0.0984812	9.72995
277	0.538217	0.0797561	0.361233	0.783353	-0.0394935	0.454418	0.159353	10.8192
278	0.470695	-0.125096	0.400427	1.00316	-0.0223669	0.504826	0.0893042	9.37276
279	0.615805	-0.0261479	0.444053	1.6196	-0.0736391	0.683026	0.111353	11.2984
280	0.486372	-0.289777	0.424257	1.22	-0.154028	0.502539	0.125639	12.4469
281	0.608543	0.0466164	0.415086	1.01	0.018075	0.539224	0.113315	13.5632
282	0.915058	0.269409	0.462993	1.463	0.414746	0.667921	0.183492	26.1536
283	0.49679	-0.102612	0.317902	0.442773	-0.00191096	0.227447	0.174298	9.13323
284	0.657793	0.0730593	0.406295	0.6893	-0.0336036	0.567585	0.131507	17.0145
285	0.778644	0.278787	0.27686	0.656407	0.309477	0.254264	0.198059	16.0309
286	0.154577	-0.0988498	0.134997	0.39311	-0.0674079	0.17973	0.139579	11.5269
287	0.664265	-0.0630123	0.35025	0.397365	-0.0836573	0.317684	0.121857	11.7568
288	0.735667	0.17003	0.306434	0.89348	0.164111	0.402889	0.121078	12.7193
289	0.707378	0.0328352	0.525271	0.75425	0.0735164	0.490303	0.0801506	13.6174
290	0.978094	0.101312	0.599408	1.3868	0.00718336	0.690444	0.0874707	11.9502
291	0.583295	-0.0844977	0.36314	0.7438	-0.03546	0.341595	0.117652	9.33853
292	1.06274	0.30233	0.494663	1.18742	0.312786	0.456837	0.126274	14.5289
293	0.931106	0.269125	0.501676	1.3264	0.577277	0.460237	0.242703	15.9434
294	0.737678	-0.213612	0.498455	1.335	-0.198266	0.573691	0.0667417	13.6116
295	0.405381	-0.00957766	0.206505	0.383175	-0.0316751	0.142388	0.181656	11.6087
296	0.62621	0.0524635	0.39229	0.597167	0.0246188	0.447075	0.100397	26.7315
297	0.74387	-0.116541	0.420732	1.127	-0.161934	0.450316	0.0755229	9.59372
298	0.682131	0.105019	0.30929	0.792575	0.147529	0.323666	0.111936	12.4838
299	0.738581	0.259131	0.357292	0.95995	0.268265	0.385168	0.088448	14.4622
300	0.462542	-0.113426	0.316307	0.52364	-0.040309	0.322359	0.100921	10.3195
301	0.948726	0.111288	0.435951	1.3062	0.1623	0.517265	0.0800419	12.6635
302	0.376454	-0.0178397	0.302626	0.9046	-0.0438835	0.434562	0.119882	14.6247
303	0.415565	-0.0373016	0.241906	0.3022	-0.103959	0.180935	0.165139	18.3236
304	0.713146	0.0675955	0.351053	0.86164	0.0948525	0.442025	0.131143	11.2821
305	0.696934	0.176803	0.371275	1.49967	0.19595	0.509476	0.118052	8.42352
306	0.801012	0.171359	0.429071	0.7653	0.0686161	0.3604	0.16531	18.0983
307	0.424843	-0.0655306	0.299563	0.5451	-0.0498224	0.273658	0.172862	15.9267
308	0.425919	0.121358	0.246684	0.738313	0.0934218	0.362812	0.12517	15.5465
309	0.614814	0.0912607	0.424229	1.4628	0.178557	0.598046	0.137121	9.93944
310	0.480359	-0.187624	0.383604	1.32493	-0.114402	0.448481	0.137329	14.5163
311	0.577135	-0.0590595	0.42734	0.38587	-0.103952	0.267254	0.246951	8.38454
312	0.23275	-0.12415	0.157134	0.1624	-0.326956	0.170172	0.305027	9.635
313	1.07313	-0.0582285	0.50138	1.41	-0.0671905	0.620032	0.0971126	14.2574
314	1.28788	-0.168136	0.773556	1.84333	-0.073138	0.900921	0.121293	15.246
315	0.595152	0.14595	0.348467	1.16493	0.12434	0.43488	0.108759	11.3445
316	0.497586	-0.53968	0.345597	0.2127	-0.503612	0.344953	0.169806	9.5314
317	0.578952	-0.341194	0.390779	0.7555	-0.417141	0.420476	0.139001	9.96921
318	0.511286	-0.173528	0.317333	1.023	-0.127766	0.353395	0.114253	12.4677
319	0.689578	-0.119178	0.401167	0.457965	-0.23475	0.35083	0.131405	9.01201
320	0.520753	-0.0718812	0.368713	0.41135	-0.148463	0.28532	0.134269	8.09252
321	0.405218	-0.133119	0.387267	0.6243	-0.14602	0.404833	0.116284	9.97748
322	0.509092	0.180162	0.241887	1.1146	0.141494	0.410966	0.125601	12.5393
323	0.613999	-0.183713	0.471164	0.65583	-0.171218	0.361743	0.109499	11.9567
324	0.571018	0.0755327	0.286991	0.33533	0.0257507	0.232558	0.18274	11.262
325	0.503891	0.0912717	0.354983	0.63458	0.00762703	0.28803	0.153666	9.92824
326	0.631355	-0.00482906	0.399167	0.51966	-0.05557	0.369622	0.109437	10.8431
327	0.871821	0.0196984	0.375994	0.634697	0.102438	0.269404	0.303619	9.96268
328	0.300382	-0.0443893	0.215485	1.0045	-0.0200442	0.405462	0.154364	11.9165
329	1.03199	0.00724983	0.507236	1.201	0.123638	0.508237	0.0907214	12.3008
330	1.18623	0.42919	0.530118	0.75768	0.314077	0.395838	0.228654	27.8792
331	1.07921	-0.134953	0.557753	0.511433	-0.111283	0.41435	0.16806	14.3334
332	0.884857	0.192051	0.514187	0.96601	0.138698	0.560053	0.095928	12.4261
333	0.9047	0.281733	0.47512	0.7015	0.323221	0.279793	0.255439	14.8972
334	0.73142	-0.148227	0.441276	1.07068	-0.152541	0.446394	0.0870815	14.1351
335	0.895462	0.125932	0.419377	0.93685	0.0592752	0.387923	0.0807185	10.6415
336	0.739766	0.0933247	0.530379	0.601	0.0962825	0.355477	0.182824	17.1122
337	0.641397	0.128567	0.270972	0.934117	0.21101	0.419339	0.172568	12.7686
338	0.343634	0.0347559	0.208888	0.62053	-0.0578395	0.42148	0.200689	9.00551
339	0.669608	0.153412	0.408965	1.04593	0.204468	0.510373	0.11978	14.5747
340	0.812011	0.134396	0.506816	0.77582	0.145534	0.407165	0.151108	14.8749
341	0.975211	0.489591	0.337354	1.03125	0.510287	0.367416	0.078451	16.7537
342	0.720615	0.0245188	0.4721	0.919583	0.0440528	0.477192	0.0999088	9.62867
343	0.61075	-0.0321702	0.411681	0.739313	-0.0134139	0.40903	0.0894704	11.1742
344	0.532651	0.0104968	0.309676	0.4045	0.0256407	0.271734	0.184854	8.6112
345	0.710584	-0.041966	0.379128	0.6806	0.0917765	0.373891	0.177486	14.1474
346	0.609825	-0.0559873	0.479458	0.964513	-0.016162	0.382185	0.133929	14.5055
347	0.587555	-0.0594975	0.564883	0.6587	-0.0344889	0.447463	0.106138	10.9981
348	0.674772	0.161502	0.334305	0.649133	0.130219	0.273618	0.195695	12.0447
349	1.04293	-0.140413	0.621688	0.8172	-0.131291	0.489839	0.22113	10.0426
350	0.380458	-0.205709	0.211093	0.3168	-0.123517	0.16735	0.156209	11.5885
351	0.966978	-0.232336	0.614767	0.491553	-0.594392	0.647361	0.200105	16.1255
352	0.859224	0.254604	0.431767	1.762	0.435213	0.606173	0.134361	27.5049
353	0.798394	-0.0352696	0.537006	0.77305	0.0235792	0.42186	0.126727	8.98266
354	0.712159	-0.0910125	0.518327	0.76685	-0.0554246	0.488277	0.116636	10.7771
355	0.491902	0.0675587	0.330973	0.682787	0.0460366	0.379951	0.0825368	15.6083
356	0.533971	0.00704157	0.36785	0.703747	0.000922439	0.376656	0.0723274	15.3798
357	0.400337	-0.0478479	0.325573	0.883433	0.0471566	0.286838	0.187281	11.3517
358	0.365171	0.0200384	0.187256	0.936525	0.0908483	0.311481	0.137507	13.9162
359	0.787435	-0.0177828	0.32153	0.93511	0.0679128	0.403151	0.169355	14.1807
360	0.490433	0.0814484	0.233215	0.85908	0.0917686	0.302509	0.0935125	12.5784
361	0.38121	-0.0170767	0.20463	0.569833	0.0210141	0.299959	0.126323	12.6087
362	0.918912	0.150489	0.473461	0.7449	0.0620757	0.403266	0.133667	19.3009
363	1.03837	-0.189661	0.533842	0.66977	-0.262693	0.449168	0.0963814	9.04228
364	0.946701	-0.0605421	0.709922	1.216	0.027043	0.563733	0.164963	11.7105
365	0.92517	0.313033	0.345972	0.790158	0.221324	0.296535	0.130525	11.6801
366	0.600247	0.00270895	0.457973	0.600925	0.166602	0.360316	0.237039	10.0637
367	0.423733	0.136544	0.208774	0.44458	0.125106	0.179256	0.145996	8.70922
368	0.613162	0.0654794	0.337844	0.872743	0.0199041	0.323112	0.149684	9.98598
369	0.897715	0.00500018	0.424172	0.63525	-0.023711	0.267733	0.207354	18.043
370	0.867051	0.280531	0.435623	0.97565	0.294842	0.452903	0.0928912	23.1804
371	0.173276	-0.273374	0.169278	0.210025	-0.190055	0.158583	0.18549	8.6156
372	0.803678	0.134717	0.500932	0.719792	0.0879063	0.416233	0.169348	13.9084
373	0.631493	0.154972	0.339232	0.75615	0.130806	0.264297	0.169381	12.7224
374	0.426111	-0.125165	0.274195	0.4315	-0.317137	0.365899	0.201359	12.3831
375	0.565403	-0.0879798	0.372348	0.70914	-0.216818	0.364763	0.13169	10.9339
376	1.01275	0.1808	0.613719	1.1961	0.313778	0.633916	0.177308	14.009
377	0.82319	-0.211041	0.470506	1.031	-0.270335	0.551179	0.0754954	9.5819
378	0.430011	-0.200563	0.315789	0.627553	-0.287298	0.421056	0.10654	12.6959
379	0.280998	-0.031386	0.21309	0.9218	-0.059866	0.560232	0.197741	10.2978
380	0.597918	0.082686	0.353571	0.611178	0.0225252	0.300834	0.102666	16.3062
381	0.674064	0.149658	0.36947	0.65352	0.12562	0.348214	0.114359	19.9584
382	0.961179	-0.0612412	0.415484	1.15608	-0.104877	0.544389	0.0843	14.8376
383	0.68498	0.0228826	0.34823	0.8489	-0.0611921	0.512888	0.117642	14.6251
384	0.593974	-0.218235	0.345538	0.77203	-0.244215	0.405652	0.103438	14.8369
385	0.702983	0.11384	0.428596	0.794527	-0.0340125	0.482251	0.128442	12.3875
386	0.566082	0.0827682	0.305104	1.383	0.172137	0.382406	0.132452	7.81699
387	0.793807	0.240846	0.418773	1.1812	0.284383	0.464471	0.139906	18.2574
388	0.538082	0.0934265	0.31208	0.85632	0.0868263	0.353394	0.110118	16.5788
389	0.43986	-0.0672072	0.257088	0.470777	-0.104554	0.260402	0.150037	10.053
390	1.27602	0.237241	0.592686	1.57	0.176678	0.61737	0.0729576	18.7123
391	1.13186	-0.202864	0.570949	0.52128	-0.277109	0.535321	0.12529	10.3377
392	0.581998	-0.00172246	0.349308	0.560747	-0.125199	0.386961	0.113353	13.0738
393	0.718122	-0.17844	0.462931	1.19608	-0.166575	0.656258	0.125	12.7279
394	1.12001	0.0667778	0.605849	1.19586	-0.000794053	0.532536	0.120956	19.9356
395	0.809501	0.22211	0.448222	1.115	0.283549	0.413412	0.107963	14.8343
396	0.704475	0.329692	0.289746	0.66696	0.265344	0.227788	0.165129	16.8152
397	0.930285	0.402625	0.359287	1.448	0.158176	0.607432	0.231817	14.4096
398	0.989914	0.0983228	0.408034	0.8694	0.0788387	0.362857	0.164631	10.9936
399	0.807715	0.285544	0.36286	1.3616	0.163437	0.499216	0.132915	16.1973
400	0.811244	0.130559	0.336845	0.70213	0.0641971	0.368727	0.113022	12.3129
401	0.86095	0.1916	0.454946	0.6977	0.213566	0.398831	0.164761	10.5253
402	0.367753	-0.0554534	0.282512	1.12075	-0.0275266	0.392742	0.1142	7.51598
403	0.725136	0.184779	0.277643	1.05899	0.0365346	0.394016	0.189581	14.7696
404	0.782481	0.285326	0.37995	0.8788	0.200041	0.406882	0.108876	25.8361
405	0.489308	0.0496352	0.347623	0.40337	-0.0666635	0.378227	0.128734	14.8692
406	0.774235	0.332282	0.336349	0.981852	0.360412	0.35466	0.191184	16.6811
407	0.801673	-0.016794	0.49042	0.6475	0.0110562	0.399181	0.181266	12.7266
408	0.689293	0.19328	0.358447	0.7257	0.176854	0.362302	0.129951	16.8846
409	0.678649	0.157986	0.270579	0.688975	0.183961	0.326405	0.166332	13.4597
410	0.897464	0.235808	0.34028	0.695817	0.242133	0.244089	0.17586	17.0657
411	0.35037	-0.0458051	0.176935	0.566925	-0.200267	0.322939	0.191802	12.3814
412	0.655526	0.190437	0.364025	1.067	0.131971	0.426437	0.107129	16.4775
413	1.64903	0.18187	0.724956	2.406	0.273527	1.06919	0.112109	17.2891
414	1.23049	0.0816897	0.672957	1.768	0.0656724	0.968163	0.11279	18.8175
415	0.83129	0.152878	0.405033	1.3156	0.220371	0.446115	0.150488	14.2328
416	0.559015	0.088583	0.251868	0.61464	0.248131	0.249825	0.359288	11.5433
417	0.563576	-0.20452	0.498496	0.8839	-0.195653	0.575711	0.0791453	11.3963
418	0.791209	0.022824	0.44978	1.3124	-0.0211295	0.591471	0.0912852	12.763
419	0.425967	-0.0945941	0.368486	0.4099	-0.407505	0.34776	0.255762	13.2441
420	0.704471	0.130397	0.327442	0.983705	0.199889	0.534738	0.146455	14.0722
421	0.747037	0.327864	0.324235	0.81625	0.368045	0.249892	0.159214	22.8796
422	1.05137	0.0827936	0.479183	0.886823	-0.032367	0.564668	0.162371	11.2926
423	0.6556	-0.0551102	0.311988	0.659492	0.0249088	0.230906	0.159854	10.6428
424	0.986985	0.121669	0.528414	1.3431	0.0988911	0.624641	0.111221	18.729
425	0.727859	0.0992996	0.33701	0.864777	0.143971	0.343577	0.083233	11.7144
426	0.826816	0.17214	0.40904	0.54165	0.0737521	0.273236	0.217842	14.2709
427	0.359877	-0.146782	0.227395	0.4161	-0.191911	0.28699	0.115691	14.2574
428	0.622884	0.05579	0.349936	0.531453	0.0653083	0.295824	0.121475	11.5998
429	0.420649	-0.015407	0.293358	0.52233	-0.0367151	0.341812	0.0802378	10.7082
430	0.687241	-0.0416624	0.353279	0.516	-0.0958478	0.313387	0.168482	9.15956
431	0.765528	0.17796	0.31917	0.79026	0.252346	0.319475	0.150565	12.6859
432	0.184272	-0.0679203	0.193834	0.703	0.00306299	0.324209	0.140521	10.9237
433	0.803452	0.0824318	0.386654	0.84215	0.134874	0.410995	0.13228	13.7745
434	0.581995	0.082967	0.361898	1.04887	0.0937104	0.380845	0.140433	14.2075
435	0.343957	-0.26323	0.261647	0.6688	-0.33464	0.346569	0.19114	9.28244
436	0.597976	0.0733476	0.259453	0.800083	0.0636246	0.287675	0.0790217	12.5156
437	0.747266	-0.0360221	0.529636	1.12207	-0.0311983	0.544513	0.0600779	10.8441
438	0.71319	0.0548097	0.349566	0.78018	0.0498049	0.370164	0.100726	15.5962
439	0.383656	-0.0789592	0.378618	1.04212	-0.106216	0.669792	0.143311	10.6749
440	0.603435	-0.377267	0.530676	1.48455	-0.166625	0.664058	0.119783	14.303
441	0.759052	0.181645	0.330586	0.958237	0.17469	0.344094	0.172536	10.1177
442	0.782184	-0.151594	0.377785	0.438107	-0.159543	0.222981	0.191929	16.4153
443	0.840544	0.0734789	0.543278	1.00583	0.152249	0.495662	0.134559	15.1177
444	0.781246	-0.199323	0.409556	1.19373	-0.114204	0.402216	0.0999054	10.1608
445	0.857436	-0.227516	0.44667	0.58818	-0.20351	0.285911	0.291054	9.18714
446	0.639982	0.24839	0.307482	1.04607	0.424031	0.430387	0.207888	20.5341
447	0.484078	0.0543241	0.367072	0.8263	0.114688	0.43538	0.100573	11.295
448	0.957824	0.153543	0.487251	1.74353	0.270657	1.06561	0.210913	18.2072
449	0.836412	0.135709	0.473571	1.03725	0.122657	0.440713	0.156062	16.2768
450	0.682728	0.121479	0.434913	1.08282	0.203267	0.517806	0.1008	19.2458
451	0.746754	-0.0229102	0.461565	0.49009	-0.0749037	0.355536	0.162613	14.4644
452	0.605285	0.052389	0.340707	1.084	0.123693	0.527711	0.136492	14.0163
453	0.466059	0.0290627	0.238758	0.364917	-0.0584454	0.205529	0.228855	12.3982
454	0.930382	-0.106108	0.536535	0.825393	-0.0448065	0.570679	0.139981	10.0901
455	0.929859	0.250329	0.321566	1.0398	0.0984386	0.362739	0.166422	13.8229
456	0.624826	0.133107	0.284677	0.68634	0.164433	0.279801	0.119176	13.1763
457	0.938951	0.0725768	0.414986	0.87616	0.0835414	0.398468	0.0636623	14.9182
458	0.800792	-0.0453677	0.559383	1.319	-0.116359	0.775494	0.100046	20.6658
459	0.516896	0.0879204	0.316821	0.9864	0.103232	0.447252	0.168933	10.5167
460	1.08986	0.0874539	0.728928	1.21733	0.203894	0.680007	0.111626	15.8038
461	0.538027	0.119755	0.346856	1.486	0.185788	0.544131	0.134886	14.2609
462	0.355976	-0.0546072	0.267315	0.777705	0.00522965	0.303581	0.158649	11.3759
463	0.524523	-0.0359073	0.478165	0.74588	0.0679702	0.452388	0.113383	11.3017
464	0.792463	0.132037	0.506349	0.90814	0.138223	0.413974	0.127147	26.2347
465	0.542133	-0.152095	0.427644	0.6543	-0.136396	0.426964	0.0721783	15.6946
466	0.798815	0.237217	0.440419	1.09715	0.261996	0.54155	0.0839404	19.007
467	0.511982	0.0781954	0.376956	0.570377	0.0133432	0.436418	0.104778	11.3791
468	0.604097	0.160391	0.305999	0.70015	0.0579621	0.3862	0.134799	18.8114
469	0.728268	0.140289	0.469667	0.726433	0.100707	0.386279	0.144599	12.4716
470	0.819614	0.169906	0.435127	0.90176	0.0813999	0.441872	0.134554	15.4004
471	0.663952	-0.015263	0.45492	0.915013	0.0880678	0.510369	0.115891	15.3968
472	0.643543	-0.0123518	0.360338	0.992987	-0.0692886	0.504707	0.105585	15.4037
473	0.456641	-0.074393	0.239481	0.56924	-0.119025	0.270524	0.0758033	9.32145
474	0.318256	-0.0263132	0.228495	0.78178	0.120724	0.410302	0.188592	9.29515
475	0.324249	0.00708146	0.209976	0.7558	0.008783	0.230114	0.182489	9.86829
476	0.378125	-0.0172266	0.362105	0.8147	-0.0262686	0.447917	0.116928	9.04299
477	0.605857	0.0594137	0.341736	1.077	0.17923	0.360977	0.133833	12.0279
478	1.24736	0.202413	0.61458	2.48	0.26421	1.051	0.150906	16.3032
479	0.578719	-0.0685019	0.369102	0.81699	-0.0641295	0.441415	0.086749	13.8036
480	0.3762	-0.0850926	0.354608	1.179	0.0718776	0.504464	0.157797	8.85336
481	0.499951	0.149087	0.252691	0.72907	0.373809	0.27453	0.27804	15.7898
482	0.651954	-0.108137	0.33737	1.18633	-0.14521	0.457515	0.0977199	10.1097
483	0.55285	0.14008	0.306281	1.06967	0.265317	0.393285	0.152989	17.0157
484	0.454826	0.116237	0.256518	0.31991	0.0153573	0.203821	0.219874	19.8397
485	0.782578	0.201382	0.452776	0.948283	0.15735	0.478736	0.0913837	15.1427
486	1.50074	0.285455	0.54299	0.92382	0.391152	0.333882	0.269786	20.156
487	0.451867	0.0737556	0.280688	0.5273	0.0923354	0.190126	0.228387	11.3534
488	0.532183	0.0826709	0.295231	0.525592	0.115379	0.242817	0.180865	13.5305
489	0.750037	-0.0749442	0.355427	0.941767	-0.0302963	0.362145	0.115139	10.1257
490	0.526062	0.0317142	0.252	0.40314	-0.0371084	0.269995	0.109414	11.1632
491	0.633114	0.192509	0.252079	0.43902	0.187872	0.196003	0.200464	19.169
492	0.784258	0.0345342	0.346923	1.6176	0.0525251	0.556611	0.106746	10.1019
493	0.94159	-0.0848711	0.570394	1.8026	-0.0658751	0.771846	0.10615	14.058
494	0.394977	-0.143713	0.389055	1.2455	0.0265182	0.406597	0.189034	15.6286
495	0.422982	-0.0316991	0.198067	0.66647	-0.170999	0.365295	0.182674	12.8846
496	0.855779	0.192084	0.398179	1.294	0.137159	0.355799	0.118632	11.8802
497	0.633155	0.223158	0.287891	1.105	0.504564	0.332164	0.275256	12.0283
498	0.421543	-0.000500005	0.292558	0.57926	0.0180069	0.262978	0.107044	9.74773
499	0.803575	0.218274	0.35322	1.01416	0.236067	0.370055	0.0732875	13.878
500	1.08041	0.0980457	0.573106	1.01367	0.0636559	0.633044	0.0675886	10.5038
501	0.200093	-0.65628	0.328818	0.199892	-0.27781	0.189072	0.62103	19.9782
502	0.715442	0.168739	0.340853	1.3153	0.140582	0.550486	0.133948	13.5397
503	0.485654	0.00180103	0.231017	0.658525	0.0107849	0.2852	0.133875	12.448
504	0.638134	-0.0286616	0.435472	0.8394	-0.0607295	0.438015	0.136537	12.6345
505	0.474318	-0.0543153	0.425434	0.96944	-0.0760913	0.445271	0.118624	11.0569
506	0.918715	0.0966995	0.600405	1.27357	0.149467	0.681809	0.0962432	15.8661
507	0.914531	-0.0511188	0.556986	1.5379	0.0476071	0.595771	0.082558	19.2993
508	0.391704	-0.110054	0.391927	1.158	-0.0436324	0.500497	0.159971	10.5852
509	1.04452	0.358798	0.508259	1.06	0.364692	0.552808	0.0874741	29.4714
510	0.449	-0.0567373	0.415355	0.96706	-0.0326052	0.44648	0.106836	9.62466
511	0.671112	0.123549	0.315506	0.94861	0.101387	0.294417	0.0906908	15.3896
512	0.814013	0.176017	0.486655	1.127	0.278992	0.577353	0.113295	12.4755
513	0.854304	0.403949	0.296543	1.10707	0.553951	0.383789	0.177881	24.0682
514	0.711185	-0.0639934	0.555561	1.27111	-0.164867	0.576091	0.0985527	11.3158
515	0.974435	0.198599	0.525403	1.48617	0.19283	0.707434	0.116373	21.6259
516	0.547326	-0.060879	0.321845	0.580945	-0.111538	0.394347	0.123622	11.6629
517	0.644927	0.101468	0.383832	0.7427	0.138378	0.411263	0.0800006	11.641
518	0.490056	-0.0828779	0.394077	0.511807	-0.171128	0.334304	0.125676	18.3697
519	1.22254	0.195134	0.670511	1.845	0.354672	0.876977	0.12575	17.7706
520	0.696084	-0.00308707	0.47669	0.313925	-0.0252246	0.257541	0.314076	11.8386
521	0.270218	0.0142095	0.159789	0.1817	-0.0786164	0.142632	0.232029	9.57851
522	0.642425	-0.087362	0.438908	0.46408	-0.0999506	0.319866	0.151771	7.85298
523	0.570194	-0.0797531	0.286593	0.357735	-0.125446	0.19823	0.237713	10.4266
524	0.660428	0.0784904	0.423865	0.6375	-0.179297	0.356179	0.248932	18.0078
525	0.61801	-0.0265239	0.498192	0.783973	-0.0340159	0.500224	0.133385	12.8963
526	0.797547	0.0934339	0.391625	1.3677	0.241694	0.429747	0.141395	16.0396
527	1.06952	0.205362	0.543957	1.66667	0.327366	0.649558	0.109019	15.1545
528	0.51516	-0.0876437	0.433842	1.0765	-0.0563737	0.684733	0.127078	9.67535
529	1.16477	0.271756	0.62883	1.3742	0.241921	0.608044	0.0825392	13.9196
530	0.489668	0.192409	0.233307	0.315225	-0.00308385	0.104645	0.547477	9.27386
531	0.581276	-0.0326954	0.471293	0.40995	-0.0721554	0.320487	0.204403	10.6129
532	0.358383	-0.0755686	0.334498	1.05374	-0.114139	0.463349	0.0905302	9.27416
533	0.571191	0.235891	0.278693	0.8447	0.145642	0.308189	0.144713	12.5883
534	0.597756	0.0379287	0.296375	0.576153	0.0410065	0.234704	0.182215	12.374
535	1.0019	-0.0137699	0.624504	2.5382	0.239462	0.835399	0.122949	15.3904
536	0.683121	0.0224944	0.514111	0.6734	-0.0990531	0.460729	0.124323	23.1404
537	0.807245	0.300512	0.370079	1.1602	0.309431	0.478038	0.110392	25.8601
538	0.547213	0.0810076	0.284771	0.583	0.0505015	0.259896	0.136654	6.56249
539	0.518173	-0.0705589	0.335973	0.6319	-0.0480895	0.266328	0.156349	13.0128
540	0.646276	-0.0514352	0.397922	0.82719	-0.0352681	0.431941	0.079108	13.698
541	0.316319	-0.00418492	0.22742	0.445033	-0.0692904	0.22733	0.191734	9.53939
542	0.775171	0.144979	0.454527	0.849275	0.261951	0.298559	0.206704	22.4414
543	0.552735	0.0737517	0.359778	0.78535	0.0974335	0.303567	0.110952	11.9766
544	0.779924	0.289605	0.346788	0.76726	0.192184	0.351592	0.136735	15.2407
545	0.778028	0.0309338	0.380921	0.7069	0.0933131	0.308069	0.141045	16.3045
546	0.48838	0.104932	0.285297	0.741733	0.169807	0.291344	0.103618	9.97173
547	0.436841	0.103551	0.205997	0.74176	0.103851	0.316055	0.118198	15.6424
548	0.764576	-0.0110301	0.40875	0.54858	0.00311228	0.20486	0.266888	13.9201
549	0.410965	-0.0261813	0.313891	0.67559	0.0884356	0.337514	0.15783	13.7084
550	0.534643	0.0843508	0.320064	0.629265	0.187652	0.361244	0.1491	10.0076
551	0.591286	0.274827	0.24852	0.7616	0.197745	0.37439	0.149221	11.6685
552	0.370265	-0.108049	0.269013	0.21927	-0.117937	0.186002	0.202894	11.8159
553	0.758281	0.0125456	0.375292	0.7594	0.07271	0.454508	0.107161	9.92372
554	0.453911	-0.260095	0.35434	0.5456	-0.460603	0.377771	0.166777	8.14904
555	0.615219	-0.0173348	0.37884	0.396567	-0.159406	0.350393	0.140985	17.6461
556	0.478945	0.0109462	0.333566	0.63172	0.0897477	0.33095	0.154214	12.8161
557	0.612532	0.0707599	0.33543	0.4217	-0.00334207	0.277177	0.230117	15.8644
558	0.873273	0.118519	0.531781	0.67572	-0.000766122	0.42055	0.172226	11.3697
559	0.751303	-0.00635443	0.465896	0.836913	0.0190605	0.380249	0.129766	15.2413
560	0.583819	0.19204	0.292214	0.50524	0.129509	0.314051	0.127118	16.8951
561	0.546756	0.158456	0.305969	0.7991	-0.00536058	0.345866	0.195566	15.8796
562	0.800322	0.226734	0.411702	1.405	0.388483	0.471153	0.12062	16.773
563	0.542229	-0.0257166	0.449514	1.08147	0.0430109	0.544337	0.104537	13.8553
564	0.679499	0.0957239	0.436383	1.2	0.0733479	0.457681	0.134595	12.581
565	0.673165	0.222246	0.352464	0.939993	0.342224	0.325002	0.157138	15.4486
566	0.602545	-0.0769785	0.44969	1.8255	-0.132757	0.607893	0.11751	11.6173
567	0.577184	0.104666	0.37861	1.609	0.0639899	0.566572	0.16542	12.9104
568	0.592568	0.276458	0.241846	0.71029	0.209676	0.24792	0.154726	14.828
569	1.06973	-0.0419516	0.682623	1.086	-0.0398768	0.662717	0.0961385	10.641
570	0.66937	0.0539827	0.32015	0.968433	0.247257	0.467827	0.193463	13.4618
571	0.83498	-0.124468	0.673218	0.5969	-0.18708	0.497459	0.198183	11.1778
572	0.650629	-0.0421991	0.471055	0.82009	-0.017893	0.388088	0.132808	12.3468
573	0.955606	0.285232	0.470488	1.262	0.387359	0.591363	0.114132	19.2032
574	0.646231	-0.0563106	0.459953	0.99289	-0.0590688	0.421147	0.0998033	11.6533
575	0.756094	-0.0334637	0.375028	0.764253	0.0466395	0.375946	0.0877287	11.4048
576	0.851095	-0.0609102	0.555368	1.29555	0.110986	0.54492	0.115639	15.4354
577	0.647603	0.0634632	0.282144	0.7484	-0.0222478	0.405267	0.151254	10.8477
578	0.354468	-0.0277877	0.346525	0.7651	-0.021872	0.335785	0.118098	8.54426
579	0.591796	-0.0572063	0.400569	0.598608	-0.156871	0.388414	0.115892	14.3292
580	0.537307	0.042225	0.42598	0.74366	0.021373	0.329829	0.163209	12.6983
581	0.613921	-0.0643573	0.425719	1.15551	-0.0448735	0.468857	0.0974683	14.9684
582	0.76778	0.168701	0.460283	0.772735	0.186623	0.363195	0.15008	12.5106
583	0.651244	0.135094	0.447504	0.802827	0.147947	0.40701	0.116522	11.8237
584	0.861503	-0.0097183	0.566173	0.58644	0.083594	0.347199	0.254742	21.7852
585	1.06791	-0.00897933	0.559958	0.923263	-0.0198878	0.571335	0.113568	13.825
586	0.629769	0.000770597	0.436133	0.926095	-0.0356954	0.571746	0.105992	16.1131
587	0.790033	0.20878	0.443069	0.580563	0.243182	0.256539	0.278377	17.2687
588	0.691528	0.235576	0.296086	0.7319	0.27137	0.256211	0.148159	8.23838
589	0.479266	-0.0291806	0.356236	0.49381	-0.117061	0.338848	0.11919	9.32071
590	0.399019	0.118687	0.222344	0.539608	0.0904018	0.258729	0.0974212	17.1551
591	0.802016	0.166996	0.345802	0.662	0.162353	0.273888	0.26679	10.1777
592	0.911397	0.162765	0.559583	0.704627	0.00508893	0.454308	0.173503	13.0785
593	0.658522	-0.0418635	0.511805	0.6419	0.0393123	0.331877	0.207564	11.8713
594	0.947612	-0.130356	0.705572	0.7862	-0.0274019	0.549349	0.15604	11.0701
595	1.04404	0.159959	0.609847	0.891927	0.169465	0.463345	0.167057	16.1401
596	0.629328	0.311744	0.243004	0.966802	0.388248	0.286667	0.138333	17.5434
597	0.857791	0.050724	0.499302	0.81729	0.0389487	0.482751	0.174002	14.3333
598	0.647918	0.0757292	0.475887	1.12199	-0.0649979	0.434486	0.124366	11.9247
599	0.996141	0.167097	0.464627	1.95493	0.537254	0.70392	0.248577	13.6998
600	0.964963	0.152973	0.453923	0.93546	0.253338	0.393024	0.139113	16.2971
601	0.444212	-0.0799414	0.326866	1.71593	0.0263465	0.5511	0.128495	10.0506
602	0.788478	0.0979367	0.358298	0.49249	0.0231453	0.307687	0.174514	12.1197
603	0.975671	0.191086	0.600055	1.2495	0.240131	0.539845	0.0896615	13.1526
604	0.71019	0.121263	0.490519	1.24193	0.302387	0.584016	0.140316	13.2127
605	0.701724	0.196703	0.383046	0.590273	0.231335	0.254895	0.212428	20.6924
606	0.700497	0.236403	0.348756	0.97434	0.268577	0.329193	0.109996	14.762
607	1.42782	0.189306	0.803376	1.56592	-0.0194038	0.690233	0.133041	16.9308
608	0.456099	-0.101366	0.252606	0.615647	-0.0142792	0.306718	0.121303	12.2942
609	0.682043	0.297979	0.288352	0.935075	0.312637	0.418584	0.11201	14.7677
610	0.284687	-0.139629	0.190774	1.02466	-0.133448	0.328332	0.10969	9.46551
611	0.850516	-0.238632	0.548798	0.5589	-0.339156	0.551653	0.0988786	15.7855
612	0.291502	-0.231343	0.224627	0.336533	-0.282162	0.274215	0.10046	10.795
613	0.993677	0.190477	0.56859	1.5117	0.328483	0.674645	0.109727	12.5162
614	0.910008	0.231559	0.394454	0.920797	0.200919	0.39825	0.114182	16.2271
615	0.253673	-0.0225202	0.148509	0.485801	-0.0205435	0.281456	0.187134	11.4576
616	0.412874	-0.00412253	0.251086	1.04061	0.0197761	0.374137	0.111867	7.54466
617	0.512245	0.00794189	0.389991	0.8507	0.0155332	0.421099	0.159346	18.1938
618	0.47354	-0.10263	0.380324	0.61083	-0.0963155	0.332234	0.0883845	10.5925
619	0.964118	0.0141013	0.47415	0.93192	0.0701093	0.399514	0.0988206	8.91016
620	0.662726	0.35681	0.238405	1.10857	0.393092	0.374117	0.16939	18.3178
621	0.659534	0.00690295	0.410117	0.49851	0.0134533	0.317095	0.167152	13.2697
622	0.2657	-0.333001	0.226305	0.335073	-0.363235	0.230371	0.112844	13.2226

## Sheet: Knee Moment
Patients	Max Predicted Moment (Nm/kg)	Mean Predicted Moment (Nm/kg)	Std Predicted Moment (Nm/kg)	Max Measured Moment (Nm/kg)	MeanMeasured Moment (Nm/kg)	Std Measured Moment (Nm/kg)	nRMSE (Predicted vs Measured)
1	0.352525	-0.0622962	0.26644	0.6099	-0.114368	0.383501	0.12607
2	0.709881	0.220048	0.294823	0.706467	0.119424	0.350527	0.141401
3	0.761768	0.412343	0.212328	0.85608	0.500098	0.221225	0.118896
4	0.534437	0.172412	0.224812	0.6576	0.211149	0.276788	0.104051
5	0.181894	-0.308931	0.316115	0.331785	-0.260416	0.372343	0.105943
6	0.566619	0.0821939	0.21234	0.471767	0.0415682	0.186312	0.100649
7	0.62215	0.396609	0.171857	0.618	0.264228	0.210814	0.248953
8	0.578724	0.343829	0.148994	0.5125	0.299685	0.154433	0.134117
9	0.233632	-0.0324724	0.135085	0.37852	0.0742548	0.157739	0.178916
10	0.690067	0.161638	0.236682	0.9236	0.293928	0.269427	0.148037
11	0.856985	0.225276	0.393883	0.85255	0.0708807	0.454174	0.123078
12	0.598884	0.229125	0.243242	1.3725	0.400147	0.398574	0.212137
13	0.725157	0.448371	0.209802	0.63995	0.38851	0.165242	0.153907
14	0.60305	-0.0366778	0.278876	0.436095	-0.0532422	0.23025	0.128157
15	0.452182	-0.186754	0.29072	0.18606	-0.269712	0.270539	0.16466
16	1.30167	0.847965	0.356215	1.3494	0.96982	0.406356	0.132021
17	0.711136	0.227264	0.289793	1.20283	0.391665	0.407595	0.153591
18	0.275422	0.107743	0.112651	0.38151	0.140949	0.136996	0.122631
19	0.867794	0.393308	0.229307	1.39085	0.570633	0.372714	0.158447
20	0.709751	0.186984	0.237671	0.515217	0.153519	0.242096	0.107312
21	0.464535	0.210663	0.16485	0.75809	0.427158	0.210268	0.263789
22	0.347345	-0.00382492	0.153637	0.67645	0.131402	0.218625	0.214797
23	0.248422	-0.0261358	0.184973	0.248288	-0.0897688	0.125707	0.254782
24	0.639812	0.273799	0.222345	0.706547	0.276928	0.249524	0.086585
25	0.782595	0.282691	0.278886	1.07767	0.412086	0.349693	0.13093
26	0.595027	0.278438	0.131256	0.73936	0.326135	0.164173	0.107793
27	0.64017	0.105559	0.249057	0.419585	0.0782689	0.203589	0.282637
28	0.301538	-0.0654199	0.166698	0.323935	-0.00598535	0.235914	0.185023
29	1.04203	0.54897	0.301548	0.88176	0.474194	0.19245	0.305224
30	0.616901	0.193763	0.258588	0.650933	0.287841	0.229348	0.190904
31	0.592212	0.211985	0.238841	0.684875	0.152305	0.361275	0.185565
32	0.481225	-0.0200119	0.222777	0.31373	-0.133109	0.214633	0.175251
33	0.42923	-0.0765024	0.22774	0.337665	-0.15869	0.259761	0.168261
34	0.861138	0.380708	0.258626	0.55095	0.198657	0.170472	0.363824
35	0.516927	0.17367	0.151359	0.326867	0.16516	0.112233	0.231735
36	0.598608	0.192843	0.194515	0.77746	0.191783	0.253853	0.110994
37	0.296848	-0.0959513	0.189154	0.05654	-0.142428	0.12813	0.319068
38	0.275925	0.0423087	0.171747	0.39666	0.0760827	0.162982	0.152584
39	0.644785	0.300085	0.236261	0.873107	0.338738	0.32582	0.127632
40	0.588471	-0.0308174	0.256805	0.509515	-0.0422455	0.244542	0.107786
41	0.577696	0.128858	0.230182	0.9295	0.265198	0.293643	0.156167
42	0.175934	-0.0948707	0.151318	0.24888	-0.0939315	0.207585	0.163442
43	0.262789	-0.0597198	0.141426	0.28163	-0.0913797	0.160088	0.0936766
44	0.368456	-0.126526	0.268861	0.3303	-0.130483	0.276912	0.0907927
45	0.770704	0.0286194	0.310025	0.49541	0.0291595	0.17821	0.216711
46	0.724517	0.165539	0.265674	0.61155	0.19919	0.205017	0.118946
47	0.488451	-0.168205	0.307144	0.65354	0.0391746	0.272002	0.260191
48	0.941369	0.285979	0.281593	0.5833	0.232347	0.146806	0.223734
49	0.257849	0.0494715	0.0980572	0.4395	0.238449	0.136866	0.38148
50	0.280955	-0.1029	0.180146	0.344643	-0.179865	0.247194	0.178617
51	0.536392	-0.0401698	0.240717	0.34774	-0.0781237	0.176225	0.141094
52	0.169996	-0.0733282	0.119009	0.124427	-0.0963197	0.10967	0.183583
53	0.231358	-0.0486635	0.128934	0.24782	0.0107551	0.113885	0.189853
54	0.455491	-0.0821516	0.241415	0.5265	-0.0734857	0.290474	0.102176
55	0.328456	0.024142	0.178171	0.134135	-0.11216	0.0988879	0.502993
56	0.163657	-0.00620659	0.076262	0.361027	0.0120287	0.175462	0.202274
57	0.141274	-0.147289	0.171976	0.285862	-0.108776	0.202487	0.170982
58	0.222739	0.0661407	0.0785195	1.069	0.274087	0.308695	0.253059
59	0.271001	-0.102281	0.174949	0.61512	0.108231	0.273888	0.294123
60	0.5626	0.0715279	0.298831	0.9596	0.195484	0.546239	0.198348
61	0.619155	0.0770916	0.222595	0.827727	0.171304	0.266212	0.130411
62	0.191176	-0.212265	0.293683	0.2196	-0.234017	0.274948	0.113943
63	0.407009	0.081491	0.14979	0.64228	0.132461	0.218611	0.122756
64	0.467751	-0.0406333	0.221109	0.168445	-0.154289	0.177381	0.260799
65	0.23893	-0.104519	0.215944	0.15304	-0.252796	0.308679	0.232488
66	0.305985	-0.277479	0.355453	0.1032	-0.332036	0.361962	0.175956
67	0.505024	0.0954454	0.17345	0.36253	0.0587519	0.206752	0.160281
68	0.29905	-0.0579937	0.250156	0.613227	0.0752185	0.206745	0.247607
69	0.389791	0.0458946	0.230091	0.6734	0.190544	0.235462	0.228652
70	0.499111	0.0643613	0.186778	0.68068	0.205642	0.200568	0.227603
71	0.21126	-0.0635258	0.169229	0.232537	-0.0772046	0.21193	0.141739
72	0.966255	0.401069	0.267737	1.093	0.434715	0.341166	0.0826583
73	0.0703741	-0.408096	0.31942	-0.0136793	-0.677199	0.410367	0.277254
74	0.759825	0.343139	0.272205	0.90852	0.422013	0.338892	0.217668
75	0.401873	-0.0162191	0.251788	0.5336	0.156037	0.206453	0.2792
76	0.131963	-0.154621	0.163227	0.4926	-0.105755	0.26094	0.18584
77	1.10349	0.762907	0.268711	1.255	0.849781	0.311979	0.0887179
78	1.04065	0.36087	0.299309	1.82407	0.573362	0.562594	0.197414
79	0.191476	-0.0845518	0.167057	0.472043	-0.0666178	0.322284	0.157257
80	0.66323	0.193738	0.277875	0.8776	0.322169	0.395142	0.174978
81	0.71604	0.479224	0.187199	0.803415	0.478916	0.22571	0.0943041
82	0.553382	0.083913	0.203914	0.74118	0.131085	0.345418	0.153313
83	0.805957	0.42455	0.230852	0.9355	0.498541	0.243268	0.132379
84	0.297652	0.0314848	0.161731	0.29968	0.118591	0.134982	0.238876
85	0.0508703	-0.235547	0.189569	0.387847	-0.0749889	0.238092	0.238407
86	0.324221	0.0542181	0.122749	0.367227	0.139918	0.0906325	0.265847
87	0.586559	0.374171	0.152635	0.38498	0.183428	0.120232	0.509139
88	0.851748	0.460523	0.233526	1.05067	0.723562	0.310519	0.302525
89	0.42764	-0.0457217	0.211322	0.3281	-0.164515	0.201792	0.184405
90	0.5152	0.0161014	0.212888	0.540025	0.0151393	0.237284	0.100443
91	0.781371	0.216306	0.245701	1.00144	0.359637	0.327384	0.193636
92	0.414093	0.0856514	0.159804	0.30088	0.0366903	0.180849	0.203915
93	0.903049	0.624817	0.22535	1.4059	0.698365	0.35429	0.153191
94	0.465238	0.0725636	0.288278	0.4678	-0.0622035	0.321678	0.182077
95	0.205806	-0.150331	0.253414	0.791	0.0106354	0.31935	0.218633
96	0.771033	0.0557819	0.314723	0.63194	0.0652196	0.311045	0.126657
97	0.743732	0.186107	0.238987	0.733952	0.187034	0.241492	0.108232
98	0.210895	0.0786659	0.0744463	0.249875	0.0898818	0.0847548	0.0932693
99	0.0952906	-0.0512565	0.0857696	0.1139	-0.0798092	0.118449	0.311892
100	0.219938	-0.0936664	0.150822	0.110444	-0.196551	0.175248	0.230447
101	0.806835	0.407542	0.241451	1.016	0.509923	0.318784	0.148349
102	0.418517	-0.0536155	0.208087	0.31624	-0.165387	0.252911	0.181981
103	0.676125	0.152183	0.234855	0.71412	0.246185	0.226474	0.157612
104	0.535184	0.216302	0.197152	0.62685	0.305031	0.192781	0.122691
105	0.977676	0.708701	0.250607	1.115	0.784888	0.342446	0.165472
106	0.66613	0.0399317	0.262741	0.87468	0.0500332	0.343811	0.113215
107	0.162355	-0.188864	0.190633	0.306347	-0.338692	0.281737	0.186305
108	0.538519	0.155658	0.1668	0.593367	0.240545	0.170394	0.144069
109	0.907043	0.242724	0.380187	0.75717	0.319838	0.256216	0.208052
110	0.0400881	-0.360495	0.209367	0.0175133	-0.449785	0.322235	0.170843
111	0.750782	0.13748	0.256601	0.870913	0.263923	0.287899	0.124226
112	0.351799	0.0312444	0.140276	0.127937	-0.0184629	0.0795867	0.244894
113	0.106804	-0.163177	0.160642	0.098447	-0.178274	0.133204	0.153019
114	0.233698	-0.0845688	0.15051	0.0249167	-0.143084	0.102007	0.31995
115	0.539514	0.116686	0.189613	0.82375	0.095915	0.316232	0.128188
116	0.900512	0.190918	0.293932	1.6034	0.378153	0.521071	0.164759
117	0.409692	-0.0686065	0.213757	0.0885607	-0.144346	0.181893	0.24627
118	0.781628	0.236483	0.248413	0.7529	0.275492	0.241215	0.114069
119	0.155707	-0.0792665	0.146181	0.2574	-0.0130705	0.136076	0.190743
120	0.0871121	-0.32717	0.304233	0.732998	-0.187264	0.470247	0.171194
121	0.961943	0.312033	0.269103	0.934507	0.350435	0.276497	0.0894651
122	0.448339	0.152167	0.141759	0.68047	0.301954	0.165562	0.251201
123	0.276052	0.150854	0.0838298	0.75044	0.238148	0.22685	0.240429
124	0.558264	0.0508188	0.220225	0.6269	0.0567551	0.221977	0.0777317
125	0.36832	0.0779969	0.128886	0.49116	0.161761	0.179645	0.15376
126	0.316872	-0.0165785	0.201224	0.1911	-0.0476537	0.104471	0.324029
127	0.551216	0.221433	0.188823	1.1966	0.552557	0.41277	0.283977
128	0.412001	-0.0469661	0.277907	0.439582	-0.0923364	0.338076	0.152544
129	0.248312	0.144778	0.0855816	0.24008	0.117434	0.0925276	0.125876
130	0.243786	-0.127366	0.180259	0.61505	-0.191665	0.410944	0.184677
131	0.422373	0.127529	0.164328	0.60425	0.234374	0.139044	0.216751
132	0.210277	-0.127657	0.213706	0.12395	-0.237855	0.275979	0.218643
133	0.854324	0.332017	0.256097	0.884637	0.339325	0.313989	0.0708481
134	0.450035	0.200912	0.15842	0.437347	0.160235	0.183678	0.218228
135	0.281176	0.0369583	0.123504	0.47466	0.0941445	0.210251	0.19102
136	0.352488	0.171244	0.0959827	0.447562	0.109946	0.217197	0.233604
137	0.376173	0.0617488	0.140775	0.279092	-0.0502997	0.129881	0.26565
138	0.595681	0.121876	0.209518	0.417527	0.107999	0.231071	0.196881
139	0.216658	0.0184497	0.131923	0.564933	0.11004	0.259953	0.211592
140	0.105998	-0.393888	0.353299	0.403167	-0.494093	0.422809	0.139133
141	0.799906	0.357969	0.214175	0.824513	0.434295	0.237706	0.118669
142	0.774338	0.197916	0.245342	1.275	0.369753	0.407728	0.146022
143	0.962012	0.394272	0.258655	1.54093	0.511655	0.391535	0.214607
144	0.11441	-0.454857	0.359104	0.139114	-0.414907	0.356146	0.151544
145	0.39909	0.104519	0.132563	0.44254	0.0952535	0.162385	0.154411
146	0.410569	0.0793345	0.173824	0.648415	0.220913	0.297534	0.236357
147	0.526397	0.101155	0.187898	0.67729	0.206008	0.253057	0.209874
148	0.504527	0.153366	0.168157	0.2901	0.07337	0.15705	0.241766
149	0.100017	-0.0360219	0.0695464	0.126047	0.00594048	0.0702996	0.186189
150	0.698903	0.22766	0.21646	0.6882	0.169669	0.220792	0.0937446
151	0.110942	-0.10289	0.134627	0.2605	-0.134892	0.215368	0.15817
152	0.390221	-0.0239507	0.18551	0.341473	0.000307298	0.134595	0.136038
153	0.263824	0.0350716	0.10169	0.157733	0.0320283	0.0502633	0.20963
154	0.549195	0.0451095	0.212272	0.41845	0.0301021	0.167923	0.189065
155	0.34911	-0.0173093	0.162585	0.228247	-0.0904948	0.135992	0.202933
156	0.277117	-0.139716	0.273823	0.422935	-0.0279357	0.291431	0.183726
157	0.823057	0.528982	0.227467	1.013	0.622206	0.273282	0.202059
158	0.0378612	-0.367948	0.235943	0.5002	-0.197647	0.334784	0.195088
159	0.694165	0.0679787	0.276667	1.24795	0.160285	0.426614	0.138122
160	0.598891	0.147106	0.22653	0.71664	0.0997288	0.265187	0.118589
161	0.331186	0.0232646	0.13517	0.38058	0.0514714	0.20808	0.184446
162	0.63353	0.0127462	0.261475	0.496867	-0.0385347	0.196969	0.131481
163	0.493599	0.10927	0.224843	0.393075	-0.0773109	0.348198	0.272143
164	0.386043	0.12701	0.154515	0.33175	0.0302332	0.180909	0.225772
165	0.31852	-0.142208	0.24462	0.43488	-0.127847	0.249929	0.103409
166	0.256851	-0.105826	0.173633	0.31928	-0.192387	0.254391	0.15739
167	0.718953	0.355404	0.24315	0.59472	0.347454	0.168878	0.170526
168	0.478093	-0.0392447	0.232527	0.5248	0.0027322	0.231817	0.135122
169	0.832934	0.0017763	0.373573	0.68032	-0.133318	0.401569	0.162213
170	0.236401	0.0705446	0.0824574	0.50138	0.121942	0.132492	0.208625
171	0.819478	0.565382	0.228264	1.3718	0.883292	0.412809	0.214837
172	0.842931	0.259091	0.255082	0.8231	0.257896	0.237375	0.086038
173	0.59116	0.00154682	0.250005	0.37784	-0.00470772	0.161871	0.230879
174	0.5787	0.304013	0.188172	0.565805	0.247765	0.226115	0.0895849
175	0.460355	0.305778	0.135056	0.785875	0.429119	0.264556	0.174023
176	0.694658	0.173389	0.235784	0.70229	0.187179	0.250521	0.166019
177	0.648246	0.0839755	0.236557	0.275567	0.00401493	0.0961953	0.471608
178	0.329598	-0.00699154	0.160226	0.288767	-0.0281531	0.141707	0.129238
179	0.532552	0.166513	0.158454	0.43368	0.167016	0.121707	0.205143
180	0.331154	-0.035007	0.16425	0.449527	-0.00567516	0.204873	0.0958083
181	0.538089	0.0164885	0.220912	0.33065	-0.0214003	0.174239	0.178765
182	0.490352	-0.083303	0.257573	0.709187	-0.0683015	0.294384	0.0649407
183	0.559391	0.118064	0.195843	0.517647	0.0414248	0.194604	0.156124
184	0.368496	0.138619	0.110269	0.52316	0.154142	0.177375	0.142372
185	0.551617	0.26957	0.162344	0.810865	0.445139	0.23939	0.229768
186	0.667623	0.195724	0.203036	0.34691	0.212495	0.0886296	0.335912
187	0.432593	0.0393227	0.173216	0.6056	0.125145	0.184374	0.188139
188	0.68085	0.114988	0.239788	0.887933	0.150915	0.340432	0.103847
189	0.288458	-0.0453767	0.242476	0.11132	-0.195013	0.199679	0.267016
190	0.210297	-0.0968639	0.171219	0.07659	-0.143693	0.149136	0.212575
191	0.746511	0.113644	0.266726	0.93021	0.116476	0.380429	0.103855
192	0.528853	-0.0234384	0.244896	0.395873	-0.0436724	0.228794	0.111939
193	0.663584	0.0768216	0.262218	0.46962	0.0296352	0.264141	0.160703
194	0.758959	0.397296	0.225743	0.98074	0.56382	0.324261	0.189599
195	0.498607	0.131482	0.189008	0.64036	0.247073	0.234329	0.206171
196	0.493216	-0.0203829	0.2227	0.63144	-0.0212537	0.361723	0.150801
197	0.408896	0.0688926	0.144935	0.6122	0.173657	0.194648	0.185195
198	0.493934	-0.0386325	0.231188	0.31474	-0.186829	0.304154	0.198037
199	0.81789	0.15648	0.272739	1.302	0.334249	0.428942	0.165453
200	0.271121	-0.047488	0.156186	0.215082	-0.217061	0.212061	0.29081
201	0.561364	-0.0561193	0.266368	0.77674	-0.00774069	0.336503	0.0996855
202	0.359762	-0.22609	0.285705	0.547275	-0.18306	0.32725	0.123739
203	0.590165	0.00652995	0.395483	1.0368	0.260077	0.477323	0.188115
204	0.219807	0.00964828	0.113494	0.5225	0.1086	0.180431	0.206099
205	0.5261	-0.0604899	0.274626	0.711855	-0.0414524	0.331883	0.0885723
206	0.366231	-0.0595562	0.311219	0.655945	-0.000935101	0.390512	0.112747
207	0.656931	0.062572	0.257849	0.526567	-0.000672072	0.319585	0.272051
208	0.241726	0.106064	0.0853014	0.29555	0.166209	0.120629	0.135937
209	0.972976	0.674653	0.254154	1.60227	1.20433	0.455444	0.401542
210	0.322672	0.237457	0.108472	0.4706	0.282335	0.109429	0.142406
211	0.491881	0.254389	0.150507	0.5777	0.376474	0.135107	0.248618
212	0.117382	-0.210416	0.203994	0.151567	-0.237329	0.211954	0.0652898
213	0.184561	0.0275884	0.103867	0.240387	-0.00172581	0.185897	0.168574
214	0.811889	0.213981	0.250983	0.61856	0.181603	0.251777	0.149016
215	0.338875	0.112614	0.147903	0.65624	0.140282	0.263023	0.168465
216	0.376294	-0.0451591	0.195929	0.461567	-0.0582182	0.243231	0.0912215
217	0.619891	0.201334	0.252852	0.737783	0.346249	0.255195	0.19473
218	0.33415	-0.0299791	0.16717	0.33835	0.0511642	0.224493	0.247364
219	0.839091	0.267912	0.273304	1.0705	0.397417	0.323735	0.192609
220	0.295674	0.0878334	0.10853	0.17691	0.00384453	0.0889894	0.418847
221	0.249252	0.0355147	0.095335	0.44476	0.128072	0.139098	0.225052
222	0.409937	-0.0277283	0.195997	0.4322	0.0222079	0.16637	0.136049
223	0.296935	-0.016647	0.148659	0.28808	-0.0786236	0.151625	0.167072
224	0.362902	0.111537	0.113342	0.413847	0.170599	0.131436	0.211672
225	0.61171	0.385956	0.167052	0.889725	0.424223	0.279551	0.138898
226	0.792128	0.216785	0.370169	0.742975	0.238184	0.318261	0.0818348
227	0.327316	0.0595708	0.169406	0.49772	0.0994575	0.226329	0.161736
228	0.591008	0.166169	0.191007	0.447067	0.107867	0.129218	0.217324
229	0.55925	0.0318604	0.262398	0.608	0.177551	0.240632	0.204246
230	0.439542	0.138243	0.166432	0.38722	-0.0222175	0.249018	0.350642
231	0.515042	0.217316	0.145475	1.24687	0.529062	0.36927	0.27837
232	0.552613	0.100956	0.197027	0.3951	0.122648	0.15461	0.196587
233	0.818494	0.216581	0.263557	0.628855	0.177722	0.191569	0.152777
234	0.371109	0.0654552	0.158378	0.38451	0.061624	0.164887	0.122087
235	0.829767	0.116264	0.350566	0.8973	0.225256	0.359621	0.1284
236	0.610101	0.117352	0.231155	0.33976	0.114928	0.13707	0.303747
237	0.652343	0.082419	0.234927	0.52066	0.0543127	0.220661	0.0978186
238	0.425881	-0.0563513	0.213707	0.3487	-0.158829	0.220362	0.199001
239	0.0764738	-0.261655	0.202354	0.080783	-0.274361	0.236857	0.0907992
240	0.542963	-0.135404	0.32388	0.126269	-0.201765	0.218974	0.239172
241	0.345192	-0.116339	0.253717	0.560465	-0.0441971	0.233701	0.134975
242	0.658857	0.335383	0.198278	0.9127	0.420983	0.292036	0.152131
243	0.803267	0.124232	0.296045	0.8271	0.204462	0.292505	0.148876
244	0.26093	0.0355139	0.0994751	0.434983	0.135688	0.120186	0.184282
245	0.327327	-0.0168225	0.150568	0.111125	-0.0395088	0.0743844	0.260125
246	0.61583	0.250603	0.254002	0.944973	0.372327	0.406518	0.181937
247	0.319923	0.0945022	0.114193	0.5733	0.278041	0.157725	0.278272
248	0.657975	0.245199	0.211097	1.20297	0.562563	0.311141	0.317557
249	0.257134	0.0161593	0.148764	0.431367	0.121698	0.126837	0.262911
250	0.451208	0.00616758	0.196043	0.7325	0.123064	0.262032	0.174008
251	0.322274	0.0252611	0.16757	0.2756	0.0437255	0.156963	0.161936
252	0.376098	0.11138	0.161356	0.62648	0.0722533	0.299521	0.195688
253	0.535931	0.0803157	0.19665	0.60795	0.119903	0.217424	0.110191
254	0.629188	0.124212	0.240047	0.48215	0.110806	0.186571	0.202635
255	0.941175	0.366992	0.266376	0.8749	0.306451	0.257333	0.0880351
256	0.549156	0.396601	0.163512	1.41	0.784891	0.39298	0.346788
257	0.0128331	-0.92794	0.565052	0.135864	-0.766314	0.502844	0.148358
258	0.327391	0.0325285	0.118522	0.34586	0.040596	0.169384	0.13861
259	0.470995	-0.00186918	0.206136	0.3395	-0.051706	0.159362	0.138788
260	0.890803	0.432885	0.261846	1.019	0.485823	0.31693	0.088903
261	0.535633	-0.121302	0.2946	0.445595	-0.110724	0.279609	0.150046
262	0.144136	-0.24719	0.259426	0.173463	-0.253462	0.227567	0.0971432
263	0.664092	0.236687	0.244955	0.7018	0.282338	0.242656	0.117457
264	0.660195	0.439539	0.187661	0.7541	0.516393	0.199851	0.109921
265	0.65195	0.404606	0.173913	1.1448	0.502099	0.291381	0.18023
266	0.469173	-0.0630367	0.338415	0.694963	0.0988772	0.399253	0.180695
267	0.400744	-0.149553	0.341173	0.247167	-0.301724	0.340341	0.180555
268	0.290923	-0.0473905	0.202091	0.29579	0.00135572	0.146158	0.209602
269	0.192956	-0.15213	0.200729	0.188682	-0.106707	0.166814	0.168408
270	0.698012	-0.0535009	0.321958	0.4113	-0.0241967	0.23875	0.170647
271	0.623216	0.0288745	0.319909	0.406	0.0873869	0.211687	0.293631
272	0.852902	0.417574	0.29153	0.6989	0.284691	0.264453	0.203167
273	0.179105	-0.0405826	0.0990645	0.1262	-0.433155	0.221114	0.545997
274	0.395982	0.0755763	0.147675	0.4042	0.109297	0.17094	0.10558
275	0.183071	-0.154225	0.207415	0.33194	-0.125859	0.235868	0.126588
276	0.161422	-0.293943	0.323564	0.275133	-0.311257	0.428208	0.0937186
277	0.420457	-0.159095	0.269223	0.18666	-0.234625	0.269303	0.186542
278	0.417697	0.0964733	0.144845	0.32996	0.0547538	0.138523	0.12203
279	0.692008	0.135281	0.252977	0.494833	0.0926074	0.294664	0.19399
280	0.485794	0.149638	0.142935	0.6553	0.156821	0.217614	0.0954068
281	0.64383	0.0632752	0.263219	0.9034	0.0984037	0.375815	0.111865
282	0.972773	0.631913	0.287571	1.635	0.931434	0.452749	0.20677
283	0.370051	-0.0254068	0.201486	0.300827	-0.103675	0.165072	0.217588
284	0.814206	0.429273	0.218517	0.7545	0.404003	0.227018	0.0987753
285	0.603223	0.34011	0.174301	0.67298	0.353614	0.212729	0.121546
286	0.140231	-0.110476	0.183307	0.186265	-0.0437983	0.124763	0.263434
287	0.334289	0.0613303	0.106168	0.708775	0.0524249	0.285155	0.219303
288	0.154319	-0.00206003	0.079591	0.113367	-0.00145481	0.0618159	0.159017
289	0.90789	0.398599	0.313502	0.7508	0.275177	0.246127	0.164305
290	0.538852	0.0263123	0.305678	0.670953	0.031242	0.391308	0.0839493
291	0.338149	-0.00160706	0.145075	0.2623	0.0490097	0.103862	0.257198
292	0.548229	0.091629	0.272388	0.527757	-0.0430468	0.357518	0.185941
293	0.156466	-0.0959227	0.167655	0.0266992	-0.260465	0.189737	0.304453
294	0.603856	-0.00713606	0.261834	0.812565	0.0216635	0.293348	0.0923478
295	0.704464	0.0400551	0.280733	0.399158	0.0409059	0.145047	0.277553
296	0.959769	0.624227	0.226092	1.54217	0.881033	0.370776	0.212335
297	0.378857	-0.0967	0.216025	0.7894	0.0643803	0.287149	0.170651
298	0.526086	0.121823	0.175346	0.5522	0.112951	0.190848	0.077182
299	0.325446	0.0416101	0.18992	0.510633	0.177171	0.154417	0.309861
300	0.376029	0.0963016	0.110797	0.4789	0.117742	0.14886	0.0835067
301	0.535659	0.28968	0.167736	0.507095	0.241692	0.180674	0.119526
302	0.0565714	-0.225464	0.183833	0.2854	0.00169345	0.1492	0.512063
303	0.443434	0.144687	0.172494	0.554117	0.288051	0.145579	0.485781
304	0.133423	-0.093501	0.134329	0.103705	-0.0900689	0.125149	0.120911
305	0.116843	-0.116356	0.125077	0.444447	-0.108582	0.245776	0.159359
306	0.484295	0.168853	0.212847	0.394967	0.158689	0.139935	0.252586
307	0.324336	0.127134	0.117405	0.6829	0.177865	0.193626	0.201932
308	0.179258	-0.000750188	0.12307	0.18576	0.0179173	0.0943002	0.139439
309	0.346834	0.00752864	0.238366	0.49538	-0.0672773	0.322614	0.130746
310	0.556538	0.148137	0.18356	1.1166	0.2213	0.312562	0.142826
311	0.318215	-0.0347392	0.150251	0.15714	-0.102135	0.173612	0.24179
312	0.180199	-0.166497	0.175987	0.33	0.00557304	0.146672	0.367763
313	0.762355	0.207102	0.239034	0.7822	0.252925	0.294504	0.133462
314	0.183915	-0.340619	0.355023	0.33156	-0.348094	0.447933	0.168615
315	0.53237	0.100334	0.182096	1.09735	0.156299	0.367275	0.138893
316	0.229935	0.0134286	0.0976058	0.109	-0.108222	0.135236	0.439365
317	0.553749	0.102589	0.190371	0.70814	0.226669	0.182238	0.199095
318	0.31764	-0.0903829	0.185671	0.340845	-0.0754534	0.219913	0.113433
319	0.433587	0.123473	0.133932	0.57327	0.203502	0.165979	0.139813
320	0.212424	0.0503139	0.0886877	0.257833	0.053587	0.0997179	0.222129
321	0.105162	-0.269962	0.211872	0.1286	-0.305522	0.27003	0.103564
322	0.250661	-0.0151469	0.194277	0.82385	0.196752	0.240802	0.262749
323	0.469519	0.0256924	0.190487	0.54512	0.0055727	0.254742	0.140493
324	0.286292	-0.0195824	0.132397	0.33513	0.0200113	0.165351	0.173417
325	0.0490801	-0.33054	0.249793	0.0623875	-0.188691	0.133515	0.480628
326	0.694132	0.0694168	0.265098	0.69803	0.106603	0.261408	0.0671714
327	0.0188546	-0.552163	0.316792	0.2164	-0.314761	0.275165	0.347791
328	0.786214	0.0493341	0.307535	0.921433	0.0224111	0.349141	0.116038
329	0.843915	0.182793	0.295596	1.105	0.258112	0.363766	0.0879496
330	0.759171	0.511604	0.264642	1.0974	0.756002	0.3136	0.260201
331	0.431704	0.188161	0.127375	0.417007	0.199215	0.0908087	0.207557
332	0.357013	-0.0143062	0.235496	0.520603	0.0642693	0.283686	0.120861
333	0.525588	0.111383	0.209248	0.655967	0.12837	0.231169	0.113837
334	0.204943	0.00447821	0.136429	0.461005	0.100776	0.245455	0.213011
335	0.269538	-0.04721	0.142352	0.39218	-0.0638054	0.221816	0.118624
336	0.652603	0.345898	0.203334	0.711575	0.431561	0.181069	0.129232
337	0.623285	0.117806	0.215841	0.396383	0.120806	0.129006	0.23651
338	0.25133	-0.00971766	0.170452	0.419385	-0.0407814	0.328354	0.208116
339	0.864378	0.128028	0.304808	0.44912	0.062379	0.194873	0.245687
340	0.236086	-0.147708	0.279611	0.55076	-0.0162426	0.253808	0.229253
341	0.366529	0.123334	0.155688	0.546942	0.126175	0.232917	0.120284
342	0.356365	0.116886	0.169598	0.409533	0.0953134	0.182488	0.111572
343	0.346788	0.0228239	0.15621	0.382667	0.0480188	0.228089	0.164099
344	0.501414	0.0331781	0.200617	0.2471	-0.0144295	0.163051	0.192153
345	0.766363	0.0707732	0.295977	0.654367	-0.0477329	0.304769	0.130795
346	0.730878	0.282893	0.243423	0.81835	0.335854	0.234266	0.100406
347	0.165313	-0.268879	0.250075	0.2713	-0.266203	0.320865	0.0837629
348	0.508232	0.0149047	0.211285	0.60915	-0.0304857	0.258766	0.088163
349	0.148082	-0.13927	0.167664	0.212427	-0.106315	0.165161	0.261917
350	0.251038	-0.115982	0.181259	0.404947	-0.00149794	0.186325	0.184445
351	0.921998	0.323535	0.266388	1.21993	0.650704	0.380686	0.302899
352	0.904513	0.538094	0.255082	1.11	0.625224	0.34663	0.0983962
353	0.0856725	-0.0343079	0.0641191	0.128525	-0.0565659	0.100062	0.199462
354	0.326825	-0.138467	0.305776	0.405917	-0.0373941	0.330155	0.130511
355	0.587483	0.0275181	0.247422	0.7098	0.00687045	0.316154	0.0933594
356	0.158108	-0.018484	0.118047	0.94205	0.0569083	0.310869	0.246795
357	0.330803	0.193204	0.110557	0.30472	0.137569	0.117377	0.121189
358	0.553788	0.146003	0.182027	0.38585	0.126609	0.11358	0.197185
359	0.434257	0.00531604	0.207532	0.928982	0.0679225	0.398151	0.15772
360	0.372961	0.108539	0.126858	0.49955	0.0813203	0.157619	0.146649
361	0.807521	0.161458	0.294945	0.777233	0.0797307	0.28803	0.109026
362	0.711059	0.0526386	0.300798	0.7565	0.122777	0.279501	0.107282
363	0.490173	0.0549908	0.193678	0.78155	0.161173	0.305493	0.166079
364	0.643716	-0.012856	0.277103	0.04695	-0.183891	0.157793	0.427522
365	0.408359	0.0464066	0.180911	0.47066	0.0443186	0.220273	0.122095
366	0.392611	-0.0466348	0.333647	0.336383	-0.265423	0.373808	0.217045
367	0.244318	0.0911119	0.0907167	0.1231	-0.0345625	0.0643433	0.528786
368	0.174672	-0.0988883	0.127957	0.28961	-0.112952	0.188547	0.109171
369	0.725686	0.489612	0.187434	0.5056	0.355759	0.148976	0.203251
370	0.882455	0.390376	0.310269	1.039	0.450418	0.355121	0.0799149
371	0.479734	-0.000386222	0.203676	0.15242	-0.0685352	0.125808	0.315153
372	0.211728	-0.174695	0.246841	0.519042	-0.00988618	0.25873	0.248617
373	0.33071	-0.106522	0.346484	0.332392	-0.0733939	0.191265	0.338196
374	0.202156	-0.107036	0.147263	0.1234	-0.0953952	0.112785	0.21646
375	0.555388	0.0956105	0.19715	0.375327	0.0916595	0.147894	0.15259
376	0.609141	0.0398425	0.355346	0.58114	-0.177227	0.494424	0.208463
377	0.653332	0.105162	0.230655	0.8649	0.165851	0.281835	0.117256
378	0.715213	0.146068	0.236162	0.535893	0.19029	0.235024	0.232579
379	0.262025	0.0433027	0.137334	0.5688	-0.0082556	0.305153	0.209574
380	0.367235	0.202834	0.124421	0.631912	0.272881	0.171902	0.160592
381	0.702393	0.417918	0.162076	0.75784	0.520378	0.138256	0.194497
382	0.458427	0.217261	0.127224	0.69818	0.360765	0.192444	0.201791
383	0.26514	-0.0548832	0.150118	0.470227	0.0983481	0.196142	0.248264
384	0.263235	0.0578416	0.145017	0.50106	0.120188	0.197427	0.186159
385	0.485977	0.1276	0.216067	0.57628	0.306248	0.183874	0.311764
386	0.303367	0.130627	0.105261	0.283	0.168241	0.120391	0.129124
387	0.266205	0.0579192	0.0949348	0.18954	-0.0752111	0.184832	0.328727
388	0.643281	0.192025	0.195606	0.75228	0.346734	0.16573	0.260455
389	0.0481897	-0.233906	0.174	0.12584	-0.262829	0.270321	0.258406
390	0.904814	0.373401	0.308521	1.10497	0.553248	0.335893	0.159967
391	0.488434	0.164658	0.198462	0.48372	0.0944968	0.258259	0.239746
392	0.52476	0.0910332	0.189191	0.406487	0.151783	0.127666	0.192072
393	0.264231	-0.102679	0.271595	0.6356	0.032451	0.26313	0.213647
394	0.964338	0.495297	0.286057	1.6854	1.02707	0.446829	0.264592
395	0.782028	0.304234	0.239903	0.9247	0.382114	0.273595	0.107399
396	0.12183	-0.121559	0.138247	0.1981	-0.030889	0.143205	0.269205
397	0.035755	-0.43919	0.283639	0.538708	-0.108184	0.256063	0.346788
398	0.756625	0.196551	0.263286	0.9006	0.20035	0.305402	0.0602364
399	0.624098	0.413193	0.169654	0.65652	0.400467	0.185723	0.0852735
400	0.290911	-0.0207439	0.136507	0.2579	-0.021488	0.127789	0.0833501
401	0.089458	-0.292661	0.240983	0.130492	-0.353509	0.357655	0.167738
402	0.240366	-0.0690977	0.180118	0.70278	0.107592	0.222456	0.255075
403	0.317885	0.148216	0.0942972	0.41794	0.176363	0.131757	0.205083
404	0.575497	0.405055	0.170567	0.995715	0.587845	0.310317	0.202396
405	0.813063	0.252075	0.254653	0.721213	0.257041	0.252236	0.0976806
406	0.259222	-0.0516437	0.227194	0.229353	-0.0742293	0.199875	0.194575
407	0.236243	-0.0718972	0.231127	0.2847	-0.121836	0.266525	0.0848709
408	0.449143	0.231262	0.154643	0.3965	0.0759395	0.190593	0.361887
409	0.44999	0.104698	0.157972	0.32828	0.031788	0.150987	0.162018
410	0.98114	0.190058	0.321891	1.014	0.215471	0.337794	0.0875888
411	0.601573	0.357677	0.173532	0.641915	0.35996	0.240229	0.215362
412	0.336468	-0.139234	0.220997	0.2575	-0.106064	0.137971	0.226071
413	0.381469	0.0663655	0.224621	0.7789	0.133984	0.334949	0.135881
414	1.10721	0.49749	0.339898	1.2525	0.58908	0.40022	0.0916251
415	0.198154	-0.0940387	0.163766	0.323558	-0.0495963	0.128024	0.2522
416	0.565398	0.169214	0.17729	0.292827	0.18107	0.104499	0.542155
417	0.420103	0.0555864	0.157294	0.6018	0.108743	0.242135	0.139397
418	0.6091	0.25721	0.206332	0.647133	0.223967	0.263596	0.141604
419	0.329944	0.156298	0.124466	0.5897	0.25678	0.188942	0.198041
420	0.469779	0.166262	0.171496	0.4924	0.264264	0.181308	0.177173
421	0.241107	0.0468261	0.0908517	0.16099	0.00797709	0.0711872	0.182842
422	0.0104592	-0.844522	0.505846	0.120282	-0.442938	0.37294	0.469235
423	0.524383	-0.0137891	0.228366	0.68875	0.132341	0.24314	0.203696
424	0.485319	-0.0917574	0.255269	0.459273	-0.251522	0.344911	0.182688
425	0.360444	-0.101343	0.214944	0.249107	-0.10994	0.168171	0.135306
426	0.498659	0.21583	0.183465	0.47544	0.310927	0.117683	0.262444
427	0.347154	0.075205	0.119639	0.575	0.15742	0.163948	0.163768
428	0.421185	0.0803674	0.150513	0.3837	0.0590791	0.128585	0.0876824
429	0.219083	-0.179218	0.21824	0.0808442	-0.130724	0.109152	0.41253
430	0.248462	-0.0209327	0.121541	0.416542	0.0240935	0.11789	0.151508
431	0.249216	0.105067	0.076705	0.757933	0.226899	0.267761	0.283171
432	0.0506801	-0.169788	0.139601	0.16882	-0.148662	0.133042	0.128063
433	0.140298	-0.149924	0.151083	0.622	-0.151727	0.268531	0.161018
434	0.505839	0.0510547	0.280973	0.4587	0.0937501	0.276907	0.111005
435	0.307791	-0.119527	0.202781	0.162303	-0.200215	0.169266	0.237618
436	0.358555	-0.0550977	0.188501	0.403127	-0.00800911	0.175829	0.107641
437	0.295634	-0.122521	0.260306	0.34332	-0.0239151	0.206676	0.183358
438	0.911893	0.274044	0.282312	0.79795	0.291967	0.270076	0.105992
439	0.108233	-0.214037	0.199164	0.361672	-0.129949	0.308186	0.176462
440	0.652914	0.213824	0.275758	0.80178	0.229631	0.33871	0.072412
441	0.433265	0.011841	0.185501	0.111707	-0.0617595	0.108482	0.341356
442	1.02159	0.408173	0.290168	1.41967	0.550806	0.431483	0.141847
443	0.705253	0.32895	0.244723	0.78282	0.276823	0.28852	0.0920136
444	0.358307	0.07715	0.131232	0.349247	0.0826174	0.13679	0.138742
445	0.469325	0.0756472	0.248147	0.33982	0.0177861	0.171391	0.301095
446	0.530365	0.226245	0.204405	0.75276	0.319854	0.210876	0.218262
447	0.544449	0.135819	0.202911	0.6607	0.131484	0.27671	0.103396
448	0.724939	0.455187	0.180225	1.2986	0.565567	0.463431	0.265155
449	0.391351	-0.00706263	0.258018	0.39916	0.0431216	0.214114	0.191349
450	0.392084	-0.0374312	0.271111	0.49175	0.242078	0.174271	0.474013
451	0.527534	0.146134	0.215302	0.48369	0.164054	0.225512	0.13016
452	0.637434	0.091333	0.294173	1.241	0.161522	0.443172	0.129321
453	0.34413	0.0502969	0.12584	0.251438	0.0447753	0.107958	0.20423
454	0.0953015	-0.173843	0.175252	0.243787	-0.0974288	0.232373	0.172406
455	0.436875	0.143277	0.147237	0.664025	0.164631	0.227981	0.138081
456	0.428454	0.0379693	0.18892	0.2717	-0.0205145	0.105746	0.29299
457	0.615889	0.166113	0.201182	0.6484	0.181536	0.22054	0.110622
458	0.931627	0.516173	0.280207	1.10408	0.586416	0.312028	0.087169
459	0.081322	-0.283001	0.195759	0.1338	-0.362531	0.247723	0.143288
460	0.949993	0.446239	0.322684	1.184	0.484121	0.411662	0.102747
461	0.391998	0.0429896	0.157899	0.4097	-0.100293	0.259515	0.194656
462	0.382546	0.0284118	0.160166	0.18698	-0.0372136	0.107157	0.207588
463	0.502739	-0.0541235	0.254243	0.7258	-0.0911622	0.359061	0.113897
464	1.08259	0.682021	0.27428	1.1154	0.697754	0.291994	0.119038
465	0.356832	-0.0302033	0.182695	0.2356	-0.179421	0.224761	0.245063
466	0.612619	0.151324	0.312347	0.7339	0.273031	0.267197	0.163201
467	0.291722	-0.192519	0.235375	0.313907	-0.140924	0.226925	0.108168
468	0.3152	0.055566	0.115657	0.4501	0.114639	0.152966	0.16454
469	0.383168	-0.0458523	0.331869	0.43936	0.0464199	0.255731	0.164578
470	0.658036	0.156783	0.20286	0.3283	0.141352	0.161184	0.398518
471	0.733966	0.42621	0.20715	0.813047	0.413365	0.237794	0.0499291
472	0.588434	0.212904	0.210356	0.617773	0.17685	0.254939	0.108445
473	0.320173	-0.0964287	0.19001	0.47592	0.025979	0.185758	0.21492
474	0.340936	-0.0537962	0.180006	0.29862	-0.0602227	0.170556	0.0648849
475	0.0628044	-0.22319	0.162026	0.1324	-0.105687	0.0917243	0.452925
476	0.240981	-0.168396	0.199458	0.04332	-0.157303	0.117436	0.397637
477	0.282754	-0.14652	0.206611	0.08808	-0.219554	0.154345	0.270624
478	0.547906	-0.0546991	0.390818	0.8843	0.0715387	0.451561	0.143005
479	0.795137	0.328502	0.207204	1.1394	0.384806	0.313508	0.0901435
480	0.112332	-0.148509	0.148965	0.05629	-0.382308	0.271341	0.362502
481	0.499836	0.167063	0.192598	0.32859	0.0779347	0.155534	0.217186
482	0.763584	0.229149	0.242283	0.72915	0.179534	0.253582	0.0933749
483	0.515041	0.0771209	0.213501	0.65613	0.0447851	0.248943	0.0803147
484	0.81446	0.472616	0.234653	0.5818	0.433219	0.170004	0.243796
485	0.225922	0.0436112	0.121279	0.379417	0.236241	0.131062	0.38533
486	1.94028	1.29417	0.571508	0.796387	0.596415	0.260213	0.79957
487	0.101099	-0.0391902	0.0811536	0.4503	0.0894686	0.165277	0.274531
488	0.544044	0.176902	0.140911	0.184733	0.0494305	0.0919155	0.416221
489	0.511223	0.126704	0.224027	0.328012	0.078286	0.152555	0.193099
490	0.568738	0.167968	0.187572	0.90132	0.321036	0.268652	0.154496
491	0.443269	0.295005	0.129539	0.75308	0.435796	0.218161	0.206068
492	0.636953	0.103747	0.267956	0.570865	-0.00725223	0.314265	0.140753
493	0.688398	0.17068	0.241617	0.958733	0.209533	0.327215	0.095786
494	0.166182	0.0843497	0.0737706	0.30026	0.0721926	0.109103	0.256166
495	0.40783	0.0465648	0.149566	0.72354	0.180545	0.204712	0.16209
496	0.276394	0.0297691	0.164348	0.8359	0.175793	0.246171	0.214709
497	0.206727	-0.111617	0.195309	0.2407	-0.186339	0.236309	0.133759
498	0.0828953	-0.200787	0.148589	0.130445	-0.0655623	0.0885438	0.416272
499	0.636857	0.236507	0.173186	0.5566	0.138588	0.219627	0.172124
500	0.326578	-0.125532	0.287429	0.5029	0.00396128	0.286208	0.188517
501	0.582041	0.176616	0.181363	0.27742	0.142546	0.129224	0.653163
502	0.673108	0.379741	0.163979	0.83413	0.484342	0.208476	0.141217
503	0.247794	0.0849764	0.0898875	0.27024	0.085106	0.103759	0.094527
504	0.378006	-0.089402	0.229842	0.262233	-0.113196	0.189679	0.281443
505	0.276466	-0.282675	0.282149	0.363513	-0.226684	0.276793	0.0979278
506	0.743343	0.319128	0.284802	0.934	0.302775	0.330441	0.0775276
507	0.72324	0.264538	0.227837	0.815053	0.384249	0.296048	0.202276
508	0.390653	0.0137334	0.166317	0.547787	0.0541694	0.21651	0.0963683
509	1.13835	0.58892	0.36252	1.2338	0.847991	0.32769	0.229933
510	0.519709	0.0787807	0.222715	0.87837	0.161662	0.347835	0.12826
511	0.470244	-0.0380874	0.21875	0.647127	0.00346	0.270276	0.10261
512	0.598427	0.0467101	0.327708	0.4687	0.017958	0.307226	0.135636
513	0.690433	0.22019	0.183389	1.0976	0.422406	0.327665	0.23052
514	0.404947	-0.0325857	0.270905	0.665968	0.173869	0.270469	0.21156
515	0.752717	0.477401	0.211597	1.2138	0.75556	0.322098	0.222169
516	0.194086	-0.0872151	0.174859	0.332195	-0.00251265	0.184322	0.222331
517	0.232174	-0.243901	0.267653	0.04362	-0.281601	0.216227	0.1805
518	0.498045	0.112556	0.160295	0.79684	0.296077	0.232035	0.215041
519	0.647401	0.174599	0.336201	0.756458	0.143957	0.371419	0.0630779
520	0.886923	0.270592	0.25453	0.5761	0.257585	0.207133	0.207649
521	0.360432	-0.0553592	0.18459	0.176	-0.00626748	0.104889	0.340698
522	0.167118	-0.257454	0.256613	0.065116	-0.153165	0.17256	0.292804
523	0.282517	0.0255235	0.111601	0.115555	0.0191627	0.0516821	0.341967
524	0.749914	0.496261	0.19993	1.42502	0.932776	0.411227	0.305506
525	0.357172	-0.0619125	0.31531	0.428483	-0.00768361	0.281983	0.111796
526	0.609826	0.34457	0.161887	0.5605	0.322819	0.160134	0.126557
527	0.711335	0.362341	0.246605	0.8826	0.36375	0.284298	0.109209
528	0.756532	0.0102037	0.306367	0.6071	0.117877	0.233024	0.208243
529	0.54077	0.027216	0.336229	0.657787	0.123825	0.347977	0.156654
530	0.331961	0.0722741	0.113595	0.29309	0.11867	0.126669	0.271093
531	0.349528	-0.0634967	0.285424	0.26644	-0.00788946	0.157399	0.317537
532	0.378279	0.00321125	0.267662	0.3722	-0.0585007	0.290586	0.195327
533	0.157911	-0.0689998	0.105669	0.47608	0.0317184	0.214541	0.217931
534	0.504224	0.0941843	0.165062	0.302473	-0.0188144	0.146128	0.309821
535	0.577039	0.0590111	0.335185	0.53874	-0.0940096	0.311326	0.245232
536	0.747178	0.347139	0.195162	0.89988	0.584791	0.19265	0.29203
537	0.983276	0.511615	0.301141	0.90558	0.569972	0.266726	0.149832
538	0.289087	-0.0718356	0.171455	0.2725	0.0124201	0.106071	0.30988
539	0.625322	0.0815787	0.227993	0.5304	0.135606	0.207399	0.206054
540	0.314748	0.0317085	0.121292	0.46305	0.0955307	0.156696	0.142521
541	0.26383	-0.145651	0.199099	0.217467	-0.116828	0.161708	0.122075
542	0.252893	-0.100157	0.216176	0.51376	0.0611292	0.194639	0.319279
543	0.363214	-0.124109	0.221541	0.03461	-0.224579	0.143564	0.33838
544	0.209308	-0.058083	0.162947	0.2668	0.0646672	0.131611	0.331534
545	0.512846	0.157553	0.157148	0.58738	0.209448	0.217292	0.161393
546	0.0712454	-0.222895	0.187678	0.129833	-0.286578	0.259331	0.157009
547	0.531732	0.216535	0.156995	0.744573	0.333423	0.229467	0.15429
548	0.590221	0.218245	0.175111	0.580867	0.312622	0.16787	0.205058
549	0.25991	-0.219499	0.236626	0.101569	-0.405685	0.317349	0.237746
550	0.0678604	-0.366534	0.2444	0.0929883	-0.390939	0.31122	0.123896
551	0.226162	-0.0674788	0.140618	0.228835	-0.10139	0.179416	0.15509
552	0.204863	-0.0525065	0.120623	0.16286	-0.0284766	0.118842	0.208213
553	0.614988	0.0494325	0.263915	0.4344	0.087011	0.177016	0.23937
554	0.225277	-0.0187533	0.114903	0.21	0.00783578	0.109703	0.210248
555	0.865684	0.350757	0.235044	1.04315	0.492334	0.246404	0.195234
556	0.46735	-0.0243135	0.312518	0.663477	0.136351	0.248352	0.268031
557	0.623422	0.185035	0.22303	0.82402	0.222721	0.29361	0.114181
558	0.323739	-0.0959685	0.292657	0.564415	0.129716	0.227348	0.336192
559	0.229015	-0.0424648	0.188785	0.515967	0.0528773	0.208226	0.229953
560	0.323524	0.00876033	0.167499	0.258325	-0.0758849	0.157922	0.178436
561	0.399724	0.270911	0.117613	0.62556	0.403114	0.196696	0.167517
562	0.231388	0.020883	0.0971859	0.32253	0.0242972	0.160563	0.179782
563	0.522706	-0.0498847	0.247414	0.48466	-0.0440272	0.244456	0.128047
564	0.498393	0.145405	0.158758	0.35577	0.166984	0.148865	0.191367
565	0.254484	0.0538916	0.0950889	0.578033	-0.0189162	0.238121	0.243204
566	0.0824298	-0.25789	0.239894	0.10698	-0.307341	0.261357	0.147336
567	0.302004	-0.083853	0.194448	0.2597	-0.108927	0.210135	0.177593
568	0.586895	0.191081	0.200429	0.350545	0.185911	0.0997789	0.343203
569	0.195666	-0.190189	0.25295	0.2445	-0.219904	0.288482	0.15655
570	0.349436	-0.0343234	0.180768	0.361435	-0.0950502	0.226571	0.125104
571	0.140875	-0.313494	0.346392	0.546633	-0.136905	0.336178	0.179625
572	0.665519	0.122688	0.232121	0.778775	0.199622	0.246958	0.11101
573	0.429049	-0.0280872	0.29762	0.53394	0.00695653	0.346953	0.129373
574	0.248862	-0.169395	0.21067	0.2956	-0.163614	0.236609	0.094623
575	0.647724	0.0854245	0.262807	0.713533	0.159782	0.265446	0.103394
576	0.711444	0.326823	0.263601	0.566	0.236401	0.224982	0.154713
577	0.329952	0.0729845	0.114662	0.296	0.0778682	0.132095	0.176624
578	0.33794	-0.0960389	0.201708	0.4174	-0.130269	0.267689	0.10031
579	0.662628	0.0350289	0.280278	0.825	0.171865	0.293536	0.150596
580	0.189553	-2.86932e-05	0.0901547	0.40332	0.0690629	0.123208	0.171052
581	0.864727	0.38932	0.2341	0.885267	0.33278	0.250254	0.1055
582	0.717343	0.0516612	0.278254	0.67625	0.00150602	0.286905	0.129211
583	0.206952	-0.0718978	0.134226	0.445567	-0.0156639	0.180389	0.142885
584	1.03544	0.689146	0.261311	0.9316	0.650714	0.250746	0.161585
585	0.812995	0.14453	0.284006	0.34256	0.0709038	0.186926	0.411254
586	0.663901	0.110253	0.250229	0.96405	0.235699	0.297671	0.122442
587	0.57776	0.364721	0.157193	0.619017	0.421605	0.221646	0.232263
588	0.0551874	-0.163382	0.126035	-0.0035057	-0.228749	0.112038	0.205042
589	0.260267	-0.117585	0.178387	0.259295	-0.119171	0.195173	0.110252
590	0.330108	0.0113193	0.148317	0.277133	0.082998	0.115585	0.301126
591	0.524921	0.0482276	0.202981	0.666217	-0.0316787	0.298199	0.1325
592	0.400741	-0.00739674	0.293988	0.427913	0.0718234	0.247732	0.194797
593	0.088917	-0.391439	0.319262	0.0750167	-0.432952	0.312351	0.0874259
594	0.786443	0.204422	0.366896	0.76951	0.132836	0.356598	0.0831398
595	0.307121	-0.122596	0.287829	0.3529	-0.0838471	0.293894	0.158439
596	0.523711	0.218401	0.167611	0.794877	0.461979	0.240763	0.30562
597	0.406796	-0.00508416	0.288828	0.54939	-0.00249947	0.342831	0.159333
598	0.354255	0.0690932	0.169905	0.9606	0.232547	0.296218	0.232854
599	0.0569047	-0.631469	0.419129	-0.0637258	-0.964379	0.576639	0.255794
600	0.230866	0.0426186	0.0872315	0.301565	0.0218271	0.15662	0.24803
601	0.319715	0.156033	0.0955393	0.52334	0.106816	0.151884	0.121178
602	0.345855	-0.146074	0.239305	0.49805	-0.113065	0.291593	0.100464
603	0.658933	0.194424	0.312658	0.565567	0.0752728	0.315198	0.228602
604	0.173796	-0.120339	0.195963	0.152813	-0.290275	0.23193	0.230786
605	0.996218	0.531276	0.263926	1.9188	0.717959	0.625367	0.220305
606	0.214948	-0.127808	0.176204	0.0573735	-0.171046	0.096596	0.342379
607	1.19673	0.370043	0.513709	1.3266	0.470735	0.496137	0.106953
608	0.314745	-0.124089	0.208149	0.34001	-0.0629197	0.165307	0.148545
609	0.693058	0.16174	0.246503	0.5327	0.199696	0.215548	0.204085
610	0.924848	0.268994	0.293734	0.896395	0.241498	0.280018	0.100274
611	0.556552	0.20867	0.156609	0.40396	0.183124	0.135773	0.200241
612	0.765627	0.210509	0.244555	0.62197	0.24583	0.157258	0.159823
613	0.671583	0.223239	0.310855	0.65078	0.186557	0.315069	0.0806581
614	0.549612	0.121604	0.18272	0.409383	0.219339	0.149167	0.263512
615	0.101954	-0.206223	0.190291	0.103208	-0.22889	0.173006	0.113751
616	0.297539	0.0574745	0.105062	0.531	0.0594162	0.169283	0.148495
617	1.17465	0.5255	0.30419	1.29067	0.628787	0.338704	0.0973851
618	0.630583	0.088005	0.255987	0.49097	0.0558755	0.230003	0.129627
619	0.735124	0.101358	0.278814	0.52256	0.064413	0.234466	0.126829
620	0.374996	0.0942339	0.13674	0.31291	0.0621413	0.143337	0.113092
621	0.298043	-0.0374192	0.16215	0.44293	0.0606953	0.183008	0.183357
622	0.282997	0.092306	0.0916539	0.44616	0.193748	0.0970146	0.209234

## Sheet: Ankle Moment
Patients	Max Predicted Moment (Nm/kg)	Mean Predicted Moment (Nm/kg)	Std Predicted Moment (Nm/kg)	Max Measured Moment (Nm/kg)	MeanMeasured Moment (Nm/kg)	Std Measured Moment (Nm/kg)	nRMSE (Predicted vs Measured)
1	1.20976	0.749294	0.344077	1.159	0.788342	0.33328	0.0831297
2	1.07693	0.708209	0.331525	1.0738	0.639173	0.405049	0.136337
3	1.05326	0.577681	0.334156	0.874613	0.403083	0.313277	0.187887
4	1.32181	0.847914	0.336729	1.09675	0.717953	0.346859	0.150097
5	0.981847	0.692731	0.311154	1.00093	0.56918	0.38682	0.154999
6	1.52912	0.872248	0.441138	1.3394	0.774289	0.340232	0.12257
7	1.02233	0.742086	0.310183	1.067	0.779186	0.3424	0.074628
8	1.26295	0.544755	0.465917	0.989633	0.407221	0.405812	0.134646
9	1.14944	0.687017	0.324618	1.0983	0.742301	0.305667	0.074146
10	1.45987	0.870198	0.363243	1.477	0.807273	0.430302	0.0860836
11	1.01683	0.627741	0.267807	1.246	0.807298	0.362261	0.214107
12	1.11895	0.661589	0.270011	1.40183	0.664808	0.36932	0.114467
13	1.27358	0.72858	0.399215	1.353	0.843928	0.402248	0.0935141
14	1.20681	0.584604	0.423451	1.34927	0.583233	0.484206	0.0889567
15	1.16199	0.599053	0.391885	1.2228	0.842778	0.312486	0.258241
16	0.956828	0.622903	0.301404	0.920833	0.52824	0.286123	0.149332
17	1.33064	0.924485	0.377331	1.5196	0.878556	0.42541	0.137869
18	1.22752	0.618274	0.420737	1.268	0.619276	0.424023	0.0572747
19	1.00802	0.644867	0.275156	1.2598	0.621115	0.419877	0.136269
20	0.897808	0.546738	0.257825	1.06425	0.665951	0.302556	0.132948
21	1.30345	0.808044	0.426854	1.27568	0.846919	0.390909	0.0473072
22	0.998087	0.550964	0.280947	1.35113	0.730174	0.367496	0.145487
23	1.11531	0.560598	0.387275	1.11452	0.590164	0.332582	0.0732961
24	1.21586	0.871793	0.376487	1.564	1.02846	0.460954	0.143413
25	0.936176	0.672584	0.256013	1.2782	0.744314	0.356282	0.128343
26	1.1246	0.665979	0.329107	1.048	0.645525	0.343012	0.150187
27	1.24607	0.736301	0.341168	1.375	0.847989	0.341358	0.101997
28	1.3343	0.876391	0.402726	1.2477	0.699268	0.408437	0.161854
29	0.883644	0.580372	0.263776	0.736935	0.413391	0.226488	0.24259
30	1.18271	0.726499	0.33298	1.10042	0.649611	0.328395	0.0788459
31	1.26274	0.797959	0.362404	1.58567	0.922618	0.443396	0.104059
32	1.53231	0.791649	0.479041	1.2244	0.705038	0.38418	0.114637
33	1.22914	0.861623	0.313686	1.6803	0.913841	0.43354	0.116942
34	1.05892	0.524031	0.372477	1.17375	0.458964	0.421726	0.180413
35	1.17379	0.534564	0.386401	1.05713	0.62214	0.291156	0.161197
36	0.847183	0.545649	0.221713	1.0296	0.477464	0.323073	0.16448
37	0.758497	0.556755	0.193255	1.205	0.771132	0.328945	0.224733
38	0.933735	0.641962	0.23942	0.92725	0.554827	0.249094	0.144084
39	1.31689	0.788319	0.383905	1.42507	0.85776	0.363392	0.148534
40	1.13809	0.71842	0.274997	1.4386	0.779278	0.345307	0.0974773
41	0.810332	0.387541	0.281836	0.67782	0.275938	0.24522	0.173217
42	1.14601	0.7749	0.285851	1.109	0.808064	0.33353	0.115476
43	0.872826	0.58396	0.216984	0.86585	0.554207	0.256535	0.141331
44	1.11965	0.724766	0.270364	1.181	0.778478	0.300184	0.0689866
45	1.24796	0.796627	0.301085	1.22093	0.793307	0.29941	0.0978525
46	1.39952	0.824025	0.416467	1.5968	0.834034	0.449514	0.0846024
47	1.51069	0.723538	0.393735	1.054	0.555838	0.248285	0.251891
48	0.958266	0.633271	0.255194	1.06733	0.718224	0.300537	0.137066
49	0.979202	0.600534	0.239914	0.846773	0.43871	0.231773	0.209541
50	0.951821	0.646336	0.228984	0.980237	0.653156	0.234934	0.0561754
51	1.48733	0.745546	0.375981	1.4528	0.693774	0.372328	0.0693277
52	1.07371	0.714145	0.26207	1.0836	0.767788	0.258139	0.0766389
53	0.990672	0.62774	0.276414	0.93456	0.629796	0.283515	0.0466733
54	1.03594	0.66705	0.265227	0.8284	0.624005	0.220693	0.139277
55	0.985253	0.389965	0.363087	1.4176	0.620729	0.484641	0.185788
56	1.18004	0.633478	0.398589	1.16007	0.624219	0.396526	0.0175899
57	1.16389	0.685024	0.266786	0.88882	0.577925	0.187415	0.173947
58	0.617728	0.407767	0.158244	0.96205	0.564664	0.277019	0.202827
59	1.24637	0.886198	0.336837	1.20227	0.780805	0.305064	0.144928
60	1.23229	0.780242	0.346153	1.2474	0.881301	0.368977	0.112153
61	0.94213	0.680695	0.232304	0.88229	0.653398	0.207406	0.0879899
62	1.17522	0.717679	0.360208	1.11	0.706557	0.30229	0.109012
63	1.02507	0.666492	0.301923	0.96414	0.675336	0.265246	0.0763451
64	1.1869	0.565783	0.43365	1.51025	0.64824	0.474782	0.091134
65	1.16224	0.661855	0.366605	1.2744	0.776226	0.396906	0.139901
66	1.12972	0.817355	0.2953	1.281	0.830808	0.320489	0.122913
67	0.797328	0.42114	0.25097	0.904235	0.398137	0.260475	0.0941265
68	1.11021	0.776825	0.280686	1.35323	0.837018	0.356366	0.112897
69	1.29766	0.814907	0.386158	1.258	0.706274	0.434763	0.106831
70	1.34443	0.672525	0.417749	1.16213	0.491785	0.432448	0.145214
71	0.949975	0.660527	0.299584	1.0913	0.772419	0.361781	0.153483
72	0.844673	0.522329	0.252514	0.9675	0.607459	0.298659	0.110539
73	0.917439	0.619156	0.243293	1.1439	0.74423	0.294465	0.149749
74	1.24508	0.831156	0.357556	1.21353	0.732507	0.36749	0.110787
75	1.30891	0.860587	0.390296	1.2399	0.856626	0.353526	0.0920091
76	1.22248	0.859968	0.31631	1.075	0.775655	0.284936	0.141266
77	1.47353	1.01002	0.407179	1.236	0.869812	0.421559	0.142304
78	0.702856	0.486879	0.164999	1.145	0.590417	0.342311	0.203335
79	1.20801	0.771363	0.295216	1.45	0.833842	0.398395	0.104271
80	1.13655	0.852092	0.322031	1.925	1.11483	0.518006	0.217593
81	1.08428	0.717497	0.357977	1.20335	0.747932	0.421161	0.0819269
82	1.4197	0.847079	0.378061	1.83507	0.619115	0.668357	0.237945
83	0.885412	0.641051	0.23751	0.921633	0.699681	0.280173	0.106741
84	0.620457	0.472949	0.162139	0.618867	0.410845	0.156881	0.14849
85	1.15142	0.714683	0.337969	1.11923	0.667615	0.374984	0.123296
86	0.99002	0.604583	0.273197	0.811733	0.560405	0.20063	0.147709
87	1.29023	0.897749	0.340723	1.0557	0.820496	0.282267	0.132454
88	1.1715	0.812205	0.379505	1.13	0.680778	0.370377	0.189554
89	1.12399	0.716077	0.279093	1.038	0.677103	0.26407	0.0977186
90	1.08743	0.735627	0.275543	1.326	0.958279	0.318023	0.211511
91	1.42717	0.794823	0.350886	2.72425	1.18891	0.778253	0.222006
92	1.19533	0.68644	0.37777	1.2039	0.695364	0.384986	0.0415149
93	1.04035	0.703034	0.346439	0.7299	0.436953	0.253077	0.384022
94	1.3194	0.879354	0.356369	1.5806	1.07869	0.453854	0.170725
95	1.03311	0.702622	0.25813	1.097	0.620553	0.287837	0.155121
96	1.33372	0.786398	0.317012	1.5708	0.736687	0.428393	0.0956998
97	1.38571	0.609965	0.488845	1.62692	0.737781	0.512404	0.0910898
98	1.06513	0.614733	0.326183	1.37633	0.772938	0.421025	0.143679
99	1.26311	0.708454	0.423865	1.064	0.696407	0.349961	0.117308
100	1.12648	0.812554	0.297679	1.21793	0.826476	0.350147	0.118927
101	1.17331	0.731993	0.378602	1.249	0.678725	0.397914	0.0749125
102	0.839497	0.610667	0.219618	1.02433	0.684665	0.280171	0.12221
103	1.47936	0.563859	0.518847	1.1273	0.399693	0.444871	0.159902
104	1.04266	0.696951	0.26717	0.879205	0.534398	0.240712	0.220156
105	1.0112	0.691199	0.314608	1.127	0.794804	0.345358	0.128703
106	1.15121	0.79545	0.288296	1.07335	0.663849	0.240969	0.186051
107	0.81013	0.553906	0.196294	1.2234	0.822613	0.34907	0.26315
108	0.945084	0.581459	0.260412	0.897	0.526272	0.260527	0.0817627
109	1.12406	0.667536	0.34884	0.930233	0.506216	0.313609	0.190901
110	0.63257	0.378268	0.187606	0.947825	0.568858	0.272425	0.24478
111	0.879775	0.518699	0.24625	0.741923	0.410895	0.2402	0.150131
112	1.1278	0.513895	0.402841	1.3554	0.545215	0.475063	0.101183
113	0.849719	0.529866	0.214188	0.8378	0.622367	0.182115	0.144053
114	1.05454	0.716037	0.253346	0.944817	0.671964	0.201584	0.132481
115	1.13222	0.607193	0.318696	1.34205	0.602684	0.471947	0.127356
116	1.52638	0.813553	0.378607	1.4876	0.668508	0.402461	0.141249
117	0.909994	0.547043	0.254462	1.0684	0.731476	0.304031	0.217291
118	1.14909	0.781665	0.324624	0.9646	0.533275	0.249194	0.372713
119	0.963442	0.676274	0.267778	0.711367	0.463415	0.182247	0.340475
120	1.07262	0.652832	0.338034	1.2064	0.553461	0.454349	0.132079
121	0.894552	0.544001	0.256412	0.985887	0.603846	0.285343	0.0831768
122	0.84818	0.539182	0.236561	1.0101	0.643173	0.287089	0.131869
123	1.18796	0.769621	0.310536	0.723233	0.492653	0.221695	0.376695
124	1.03105	0.736313	0.2876	1.258	0.79246	0.324976	0.0967635
125	1.1568	0.606676	0.394177	1.1306	0.642739	0.378549	0.050542
126	1.09423	0.53039	0.390687	1.21083	0.501279	0.431007	0.088513
127	1.18918	0.878417	0.372211	1.4342	0.815432	0.378599	0.138165
128	1.07472	0.80172	0.312214	1.34945	0.969327	0.38507	0.163884
129	1.14118	0.848794	0.334241	1.21167	0.913116	0.339471	0.080725
130	0.311865	0.191019	0.0815255	1.2692	0.707883	0.406849	0.474999
131	1.31097	0.810407	0.405998	1.22933	0.535746	0.447326	0.276118
132	1.36286	0.832393	0.395668	1.142	0.714226	0.344391	0.14881
133	1.36617	0.863846	0.37313	1.2471	0.87393	0.357865	0.167093
134	1.19864	0.671229	0.389292	1.152	0.649662	0.373497	0.0371974
135	1.12596	0.695434	0.291463	0.878177	0.485968	0.265279	0.249156
136	0.632832	0.399997	0.189103	1.47097	0.826012	0.437665	0.333775
137	1.06475	0.750667	0.279613	1.01833	0.725848	0.343124	0.100747
138	1.28358	0.736459	0.385894	1.25107	0.767081	0.388613	0.0899623
139	0.983044	0.639311	0.278466	1.086	0.718682	0.354309	0.157256
140	1.06404	0.749351	0.31582	1.30233	0.758139	0.344257	0.0972405
141	1.17661	0.860469	0.349205	1.2686	0.938122	0.3493	0.0923258
142	1.44925	0.855648	0.352205	1.56167	0.894473	0.436014	0.110653
143	0.998363	0.582211	0.282701	0.81825	0.502422	0.225226	0.149154
144	0.980982	0.670576	0.29587	1.0454	0.736964	0.280438	0.23574
145	0.999709	0.552638	0.309399	0.77424	0.513199	0.200176	0.206412
146	1.17369	0.869251	0.350933	1.1064	0.798565	0.313502	0.110991
147	1.59093	0.823658	0.400282	1.62593	0.753697	0.446916	0.0585734
148	1.23233	0.598664	0.431382	1.39775	0.777773	0.397718	0.148964
149	1.01802	0.714903	0.256272	1.1005	0.843587	0.280791	0.136575
150	1.05619	0.741601	0.274236	0.9573	0.660829	0.286792	0.0972326
151	1.38423	0.753274	0.449762	1.092	0.583225	0.404037	0.157749
152	0.825019	0.511346	0.221987	0.794598	0.452038	0.224475	0.126449
153	1.01934	0.693107	0.248543	1.187	0.857836	0.299306	0.155871
154	1.5154	0.788939	0.370584	1.73453	0.806174	0.48341	0.109758
155	0.8942	0.605924	0.214744	0.82674	0.59061	0.183948	0.160668
156	1.2995	0.832418	0.386049	1.22565	0.860365	0.374543	0.0745077
157	1.10619	0.625497	0.378588	1.05647	0.529982	0.411754	0.098847
158	1.13698	0.752501	0.273046	1.268	0.709309	0.291186	0.159496
159	0.933006	0.622768	0.230418	1.05495	0.69033	0.278101	0.0840034
160	1.21544	0.789533	0.344846	1.448	0.946789	0.437097	0.201764
161	1.18439	0.641499	0.40399	0.996793	0.538667	0.342175	0.128392
162	1.00379	0.685217	0.241256	1.2592	0.777644	0.283039	0.122042
163	1.35231	0.791614	0.359639	1.80755	1.00148	0.501146	0.159662
164	0.799119	0.599545	0.212311	1.2764	0.748908	0.313836	0.210763
165	0.864157	0.535734	0.224813	1.04735	0.642666	0.27721	0.123152
166	0.931148	0.578297	0.247679	1.01033	0.586264	0.287475	0.0705928
167	1.0095	0.669351	0.290329	0.8268	0.594565	0.262684	0.16169
168	1.04784	0.696313	0.264126	0.990855	0.675137	0.312116	0.0893336
169	1.02835	0.64371	0.236132	1.3432	0.795176	0.303413	0.15923
170	1.16682	0.727138	0.368055	0.84765	0.403431	0.252394	0.419572
171	1.11711	0.692029	0.295694	1.2351	0.757192	0.393633	0.121766
172	1.16131	0.778616	0.298961	1.057	0.701034	0.26348	0.0927812
173	1.22246	0.589292	0.427267	1.5136	0.580146	0.527632	0.123391
174	1.3295	0.836729	0.348983	1.2392	0.714929	0.358656	0.108661
175	0.940558	0.591114	0.306966	0.958438	0.454071	0.304538	0.260045
176	1.24891	0.707294	0.362839	1.3498	0.756292	0.411896	0.0597565
177	1.05613	0.682779	0.25657	0.96635	0.707032	0.238658	0.13338
178	1.15489	0.58348	0.340033	1.0756	0.684867	0.297106	0.169786
179	0.84473	0.50815	0.237181	1.217	0.60812	0.372438	0.155185
180	0.825598	0.521956	0.219077	0.89216	0.492863	0.292958	0.118506
181	1.06815	0.613786	0.304496	1.3188	0.833065	0.32744	0.192597
182	1.11241	0.762525	0.277852	0.929693	0.628364	0.239598	0.155535
183	1.30494	0.695582	0.445188	1.3278	0.66761	0.489713	0.0590155
184	1.07994	0.559627	0.36688	1.275	0.671259	0.37493	0.111885
185	0.959322	0.58779	0.264558	0.99804	0.50472	0.359705	0.143224
186	0.834542	0.595789	0.217857	0.729533	0.56798	0.197095	0.153913
187	0.847876	0.564655	0.225256	0.83184	0.513728	0.229574	0.0949922
188	1.16979	0.602918	0.359823	1.3348	0.590255	0.486898	0.0828575
189	1.24673	0.886169	0.344316	1.2255	0.911239	0.323551	0.0441259
190	0.783671	0.441888	0.24377	1.23547	0.803809	0.350179	0.314026
191	1.42008	0.813983	0.417706	1.4942	0.692253	0.490806	0.127812
192	1.08631	0.72846	0.31041	1.418	0.916739	0.36813	0.149591
193	0.940213	0.612652	0.276849	0.97874	0.571477	0.288309	0.0776487
194	1.27549	0.903641	0.357784	1.05555	0.672102	0.331564	0.272928
195	1.28008	0.917528	0.366159	1.50987	0.957471	0.414513	0.0857548
196	1.21424	0.612429	0.43416	1.53647	0.69722	0.585613	0.115848
197	0.96413	0.559917	0.298626	0.795575	0.476916	0.235396	0.136118
198	1.10275	0.639461	0.352099	1.3738	0.85537	0.399786	0.173336
199	0.90618	0.564347	0.25503	1.006	0.672449	0.25283	0.140586
200	1.04756	0.644384	0.33073	0.93999	0.645889	0.245799	0.246761
201	0.990553	0.670458	0.251723	0.9454	0.589524	0.257886	0.100284
202	1.00132	0.645127	0.251712	0.92347	0.594427	0.250038	0.102174
203	1.12715	0.817187	0.328213	1.0546	0.675648	0.285807	0.183111
204	1.03087	0.762703	0.266889	0.9325	0.688419	0.198084	0.240667
205	1.31224	0.783808	0.316265	1.585	0.875054	0.350694	0.102337
206	1.39601	0.948111	0.388036	1.45665	0.834462	0.428141	0.131442
207	1.33997	0.853779	0.379834	1.3181	0.815645	0.380094	0.0612797
208	1.29463	0.689276	0.420036	1.1128	0.598661	0.408508	0.101263
209	1.21251	0.84423	0.376288	1.1578	0.665844	0.39954	0.202792
210	1.2477	0.785029	0.36813	1.2986	0.758881	0.41508	0.0857451
211	0.864643	0.438177	0.232337	0.7191	0.486071	0.224867	0.224492
212	1.14291	0.779508	0.347176	1.30727	0.912413	0.363119	0.181537
213	0.861495	0.648947	0.260404	0.97186	0.699952	0.209891	0.263509
214	1.25692	0.754455	0.377696	1.4567	0.837635	0.400906	0.111473
215	1.32727	0.847862	0.408758	1.47507	0.789457	0.502506	0.0938745
216	0.839942	0.568831	0.222824	0.915357	0.54614	0.234364	0.104359
217	1.37415	0.770578	0.475904	1.38733	0.658581	0.494234	0.0971847
218	1.03865	0.76704	0.277517	1.18737	0.846388	0.318514	0.097466
219	1.10992	0.760253	0.332016	1.19625	0.844188	0.355897	0.140341
220	1.1634	0.663157	0.420067	1.061	0.642693	0.393987	0.0556626
221	1.3076	0.86494	0.412566	1.1654	0.677678	0.382931	0.177736
222	1.19107	0.708451	0.276213	1.453	0.771871	0.343757	0.119521
223	0.975322	0.711839	0.272112	1.02173	0.774287	0.278297	0.0906077
224	1.13331	0.453508	0.422777	1.09857	0.395764	0.391943	0.0865561
225	1.33688	0.870251	0.388384	1.263	0.844007	0.3486	0.0504951
226	1.11379	0.658473	0.350649	1.054	0.666075	0.329325	0.0803852
227	1.48303	0.731206	0.529057	1.4265	0.765508	0.4584	0.138745
228	1.04441	0.666598	0.347771	1.306	0.887923	0.401086	0.234162
229	1.32778	0.659723	0.411617	1.213	0.536738	0.391286	0.109712
230	1.07387	0.635202	0.330799	1.117	0.734457	0.338311	0.155858
231	1.35772	0.748742	0.451637	1.756	0.678499	0.598901	0.131171
232	0.992816	0.483006	0.346583	0.986107	0.388307	0.341057	0.134515
233	1.2453	0.693211	0.379156	1.1606	0.814961	0.29833	0.157181
234	0.991525	0.624576	0.302021	0.944665	0.667314	0.274877	0.134104
235	1.27058	0.786811	0.31033	1.494	0.696155	0.444733	0.151632
236	1.10601	0.611386	0.354725	0.84284	0.483017	0.317941	0.146917
237	1.22444	0.781182	0.319587	1.4796	0.806748	0.403196	0.0866173
238	1.25032	0.679894	0.296798	1.15167	0.727372	0.257266	0.107287
239	1.2389	0.765488	0.372488	1.0423	0.759885	0.288109	0.135331
240	1.15214	0.673018	0.270131	1.09055	0.627348	0.225294	0.0918228
241	1.05858	0.540642	0.346415	0.70324	0.319227	0.26376	0.303057
242	0.437208	0.262517	0.126678	0.29238	0.116432	0.150533	0.392933
243	1.12394	0.53444	0.366522	1.073	0.432534	0.361345	0.115117
244	1.12494	0.770521	0.276854	1.05917	0.728897	0.243373	0.139737
245	0.915524	0.453136	0.321317	1.0932	0.546858	0.373782	0.113843
246	0.737944	0.480146	0.190567	0.797883	0.375901	0.219787	0.25356
247	1.22959	0.642211	0.425158	1.154	0.52829	0.426614	0.123698
248	1.06748	0.478486	0.393737	1.348	0.526453	0.487514	0.12647
249	1.09346	0.737373	0.26251	0.7414	0.59449	0.21019	0.276427
250	0.847316	0.604568	0.212208	0.6896	0.505264	0.168222	0.17704
251	1.20994	0.544228	0.454811	1.289	0.618102	0.485583	0.0876001
252	0.722078	0.440322	0.207852	1.1168	0.671988	0.328458	0.234514
253	1.2482	0.604321	0.429348	1.231	0.611182	0.41902	0.0306921
254	1.10981	0.780444	0.336846	1.19	0.771826	0.342102	0.0507864
255	1.22136	0.72718	0.395118	1.23025	0.657649	0.389545	0.0862683
256	1.21286	0.813764	0.35506	1.063	0.56992	0.304777	0.24336
257	1.10386	0.641082	0.366155	1.0688	0.787114	0.322006	0.194316
258	1.22201	0.774049	0.375218	1.12753	0.762097	0.433801	0.0919661
259	0.946921	0.645941	0.256653	1.126	0.782533	0.300309	0.13288
260	0.995088	0.636769	0.258867	1.63287	0.937848	0.435543	0.223196
261	1.29478	0.802584	0.329734	1.3878	0.864585	0.371733	0.0761226
262	1.17066	0.780853	0.340559	0.921875	0.664764	0.267201	0.17209
263	1.03192	0.619922	0.315869	1.21467	0.659963	0.4287	0.104106
264	0.603127	0.437241	0.181323	0.9804	0.560557	0.275704	0.188926
265	0.903926	0.4861	0.299421	1.0338	0.517988	0.35279	0.0664502
266	1.34633	0.871949	0.34471	1.28172	0.7872	0.350117	0.106592
267	1.047	0.690774	0.266147	0.92688	0.643662	0.243452	0.203728
268	1.14141	0.684534	0.357128	1.145	0.623683	0.362821	0.111227
269	1.14398	0.715983	0.332438	0.88922	0.577988	0.276493	0.189649
270	1.17768	0.782511	0.286491	1.399	0.801841	0.320204	0.0914464
271	1.10737	0.697286	0.278945	1.052	0.55669	0.334732	0.180305
272	1.16114	0.695909	0.371062	0.899007	0.651223	0.261292	0.205616
273	0.64186	0.377031	0.184527	1.1774	0.761245	0.310238	0.362376
274	1.32004	0.798266	0.401546	1.395	0.74375	0.44926	0.0767924
275	1.11325	0.797113	0.309191	1.3414	0.945196	0.332945	0.12407
276	1.03114	0.778824	0.297073	1.15	0.862875	0.313447	0.162062
277	1.04459	0.633277	0.334858	1.2458	0.824794	0.336805	0.202833
278	1.32636	0.746477	0.391115	1.2382	0.553143	0.410322	0.187655
279	1.04935	0.641222	0.330426	1.45067	0.838613	0.392704	0.170757
280	1.08714	0.62745	0.327363	1.302	0.62909	0.422278	0.0844369
281	1.24448	0.770878	0.318534	1.22457	0.793056	0.310797	0.154672
282	1.02729	0.630988	0.274572	1.50425	0.705579	0.466462	0.174982
283	0.97053	0.706545	0.24738	0.963453	0.720273	0.24626	0.101183
284	1.02757	0.715273	0.309422	0.74078	0.552089	0.209747	0.332466
285	0.979478	0.631142	0.273524	0.5201	0.312495	0.158564	0.630228
286	0.742224	0.451167	0.187247	1.00765	0.576412	0.269403	0.152105
287	1.04696	0.710717	0.248532	1.02555	0.587911	0.25955	0.178291
288	1.11796	0.794011	0.300379	1.12973	0.841193	0.295061	0.0836467
289	1.31385	0.799759	0.417708	1.469	0.959991	0.403045	0.131812
290	1.17862	0.804403	0.329736	1.3124	0.823318	0.413302	0.0909572
291	1.20738	0.613087	0.383456	1.027	0.404309	0.365558	0.190342
292	1.33295	0.877356	0.353096	1.2632	0.875872	0.411549	0.191865
293	0.92561	0.586094	0.227356	1.30647	0.79954	0.298733	0.209556
294	1.11776	0.764292	0.272513	1.3552	0.796968	0.333527	0.140003
295	1.11307	0.816664	0.30526	1.0205	0.677546	0.251177	0.252749
296	1.06213	0.619405	0.342439	1.00013	0.669305	0.274146	0.184158
297	1.0898	0.582148	0.351195	1.045	0.486814	0.341409	0.147035
298	1.22581	0.646374	0.394398	1.2967	0.629627	0.434897	0.0724701
299	1.31759	0.830089	0.36924	0.342825	0.177876	0.108906	1.7967
300	1.09651	0.589405	0.348932	1.07667	0.649989	0.33444	0.0855595
301	1.04454	0.435526	0.37551	1.00044	0.449243	0.357173	0.0618852
302	0.992742	0.718614	0.251106	0.9889	0.600735	0.23777	0.161507
303	0.617462	0.273123	0.195802	0.381907	0.218629	0.112255	0.25789
304	0.634261	0.466577	0.157682	0.6319	0.487053	0.158245	0.0646265
305	0.976999	0.568387	0.283025	1.3304	0.650511	0.409646	0.145998
306	1.00442	0.653944	0.299264	0.8389	0.423387	0.277905	0.293976
307	0.765914	0.45993	0.221817	0.7099	0.467619	0.205395	0.0799337
308	1.32394	0.800445	0.411555	1.24433	0.710824	0.415909	0.0881135
309	1.23786	0.664766	0.419253	1.2949	0.760047	0.397023	0.102328
310	0.971802	0.630323	0.273645	1.09443	0.54063	0.406362	0.160908
311	1.13309	0.697886	0.318142	1.13753	0.759676	0.272531	0.0905775
312	0.723633	0.537825	0.18042	0.729	0.510791	0.20806	0.104444
313	1.42243	0.869837	0.378904	1.577	0.827117	0.513386	0.108584
314	1.00847	0.533881	0.351443	1.3728	0.710237	0.543703	0.197876
315	1.21241	0.788136	0.356226	1.32063	0.786078	0.356555	0.0622171
316	1.03553	0.656614	0.337719	0.917	0.649346	0.293309	0.0837022
317	0.970659	0.61302	0.276458	0.9486	0.579927	0.248717	0.0671949
318	0.912619	0.636114	0.265408	0.841725	0.603593	0.20615	0.124149
319	1.16053	0.427426	0.414417	1.2348	0.458824	0.469296	0.0621231
320	1.21896	0.566548	0.442886	1.413	0.635201	0.507394	0.0815139
321	0.858391	0.62447	0.256625	1.077	0.78032	0.274287	0.168486
322	1.22501	0.74134	0.380782	1.14805	0.695587	0.331351	0.0878875
323	1.32994	0.834813	0.380218	1.1177	0.747973	0.316675	0.102401
324	1.00644	0.672397	0.298163	0.919475	0.608099	0.294296	0.105354
325	0.999552	0.575164	0.32915	0.584817	0.316417	0.18689	0.486879
326	0.999341	0.659522	0.248761	1.1238	0.656639	0.297708	0.0696451
327	0.717685	0.419132	0.218298	0.747233	0.426818	0.20248	0.0906584
328	1.30782	0.728315	0.314841	1.63607	0.833365	0.415371	0.10312
329	1.29706	0.707119	0.385963	1.269	0.574685	0.395323	0.133123
330	0.39948	0.246758	0.132788	0.577647	0.37465	0.201907	0.241513
331	1.31696	0.649382	0.455158	1.1086	0.533247	0.383669	0.125649
332	1.30218	0.867494	0.378841	1.553	1.10499	0.470986	0.172733
333	0.823299	0.455009	0.26752	1.1112	0.598133	0.350094	0.152335
334	0.963586	0.656741	0.249892	1.1454	0.654772	0.318098	0.147728
335	1.05282	0.656192	0.317566	1.1451	0.608199	0.399454	0.133774
336	1.0657	0.624117	0.33957	1.339	0.770621	0.439011	0.132466
337	1.08066	0.684734	0.299833	1.16843	0.75824	0.336444	0.0880296
338	0.871881	0.572493	0.23237	1.43	0.672472	0.39734	0.187383
339	0.860678	0.565868	0.208036	0.95026	0.635686	0.244019	0.132024
340	1.27245	0.577094	0.452714	0.99034	0.574552	0.362575	0.125154
341	0.912355	0.467613	0.30503	1.21	0.493647	0.451255	0.126696
342	1.17373	0.54451	0.426259	1.41087	0.61888	0.537759	0.0835225
343	1.17609	0.531351	0.430155	1.128	0.517299	0.414513	0.0292043
344	1.03179	0.770585	0.272526	0.8728	0.665508	0.237857	0.14753
345	0.968178	0.557237	0.281125	1.324	0.860586	0.341282	0.246362
346	0.936827	0.640898	0.280262	1.107	0.689823	0.30604	0.165582
347	1.13089	0.845201	0.343478	1.429	0.959764	0.352902	0.142562
348	1.1439	0.693145	0.319471	0.957377	0.561546	0.287424	0.149346
349	0.986146	0.721198	0.272415	1.15113	0.820742	0.339292	0.122464
350	1.30086	0.826517	0.383574	1.13687	0.730369	0.322069	0.196609
351	0.900099	0.579533	0.243386	1.22488	0.720556	0.333624	0.153073
352	0.427794	0.259661	0.141944	0.769063	0.382511	0.25171	0.20462
353	1.30558	0.597934	0.476685	1.1008	0.513234	0.417525	0.0929716
354	1.28524	0.707064	0.431433	1.285	0.781353	0.413779	0.108029
355	1.56664	0.759644	0.402394	1.53327	0.742603	0.402167	0.0447127
356	0.916183	0.599894	0.230538	1.1636	0.690267	0.389944	0.26792
357	0.953587	0.53421	0.292325	0.958843	0.484058	0.316138	0.0753972
358	1.26226	0.771664	0.40405	1.19325	0.806324	0.35477	0.0918145
359	0.658913	0.501719	0.169841	0.992797	0.643802	0.253306	0.176908
360	1.1937	0.613034	0.400202	1.3272	0.809644	0.360377	0.171039
361	1.06504	0.704519	0.250333	1.1674	0.714505	0.274886	0.0634776
362	1.30286	0.599785	0.365844	1.694	0.730753	0.473675	0.119252
363	1.31421	0.65743	0.450615	1.3415	0.588103	0.521487	0.0752513
364	1.34148	0.834251	0.345857	1.491	0.977623	0.408709	0.131584
365	1.40491	0.745517	0.426378	1.2546	0.56006	0.420834	0.180355
366	0.974512	0.504868	0.327875	1.2472	0.730399	0.342127	0.212979
367	1.03129	0.662725	0.3155	1.1428	0.889124	0.269161	0.268018
368	1.12628	0.557583	0.398523	1.08847	0.68755	0.32896	0.158125
369	0.990759	0.554706	0.331073	1.076	0.662596	0.351297	0.111785
370	1.0799	0.762196	0.317487	1.17353	0.707212	0.393447	0.141363
371	0.701411	0.486515	0.176425	0.78867	0.552506	0.207079	0.142579
372	1.16933	0.625434	0.391137	0.93225	0.447925	0.385559	0.163413
373	0.82805	0.587335	0.240822	0.50032	0.332247	0.123938	0.636278
374	0.836653	0.588951	0.227314	1.084	0.707997	0.281621	0.194477
375	1.24037	0.82881	0.348031	1.1476	0.856799	0.360893	0.111373
376	1.24188	0.838234	0.352865	1.2131	0.771537	0.330304	0.135271
377	1.32557	0.808409	0.359038	1.303	0.758609	0.345076	0.08488
378	1.09666	0.803313	0.320406	0.983895	0.697328	0.288476	0.171342
379	1.01932	0.713244	0.276198	1.142	0.788048	0.297279	0.140706
380	1.54176	0.883773	0.400876	1.27807	0.757491	0.326693	0.133612
381	1.17561	0.772594	0.350852	1.1276	0.727102	0.322447	0.105095
382	1.17678	0.670139	0.400399	1.46833	0.920935	0.423912	0.181617
383	1.0576	0.683212	0.237752	1.2846	0.826543	0.302562	0.155945
384	1.18392	0.884489	0.370372	1.139	0.800643	0.367333	0.106809
385	1.36105	0.752071	0.454612	1.344	0.755001	0.49895	0.0574656
386	1.05367	0.454825	0.386411	0.9744	0.309849	0.379952	0.130894
387	0.555	0.426922	0.14394	0.835885	0.606752	0.192805	0.251477
388	1.18499	0.707315	0.337221	0.88084	0.548068	0.248677	0.209381
389	0.630427	0.424455	0.160633	0.92635	0.609525	0.278684	0.334492
390	1.33552	0.898716	0.341088	1.09643	0.728469	0.299486	0.179051
391	1.02733	0.748495	0.295823	1.1506	0.802268	0.292483	0.112069
392	1.15859	0.76712	0.307312	1.0024	0.580639	0.318838	0.218581
393	1.19149	0.737344	0.334757	1.47922	0.82731	0.411034	0.119129
394	0.992216	0.723205	0.304778	1.391	1.04958	0.380379	0.266976
395	0.976511	0.685206	0.307599	1.119	0.665622	0.358402	0.100998
396	1.35443	0.820014	0.446106	1.18325	0.695333	0.382448	0.125217
397	0.992376	0.554302	0.307419	0.482283	0.252573	0.121139	0.737312
398	1.18377	0.688757	0.362824	1.409	0.792178	0.381476	0.121834
399	1.04165	0.672054	0.317196	1.32235	0.892719	0.353622	0.180964
400	0.901908	0.593002	0.240503	1.04397	0.688604	0.248076	0.130682
401	0.924228	0.47834	0.300028	1.089	0.711543	0.262537	0.273339
402	0.880745	0.599449	0.230437	1.0129	0.731536	0.257973	0.169958
403	1.12272	0.674153	0.344656	0.541913	0.371991	0.146844	0.75146
404	0.976409	0.685079	0.256941	0.9798	0.617125	0.268059	0.0947745
405	1.47676	0.689903	0.399711	1.16587	0.534369	0.351204	0.17096
406	1.25611	0.911989	0.39095	1.61537	0.968336	0.52541	0.131136
407	1.22034	0.888245	0.33568	1.2932	0.92117	0.401092	0.0935637
408	1.28868	0.756218	0.307016	1.044	0.692053	0.268698	0.115076
409	1.01419	0.596884	0.29334	1.32425	0.853416	0.366403	0.226665
410	1.01962	0.592661	0.286302	1.02127	0.657702	0.249444	0.143174
411	1.20406	0.774061	0.408782	1.3567	0.869833	0.430325	0.0867836
412	1.53773	0.939051	0.388223	1.733	0.968385	0.45707	0.165452
413	1.20189	0.616212	0.388966	1.498	0.809099	0.376521	0.16541
414	1.32926	0.840193	0.426895	0.98173	0.592261	0.31947	0.315653
415	0.530117	0.403677	0.144468	0.56418	0.391647	0.138287	0.172738
416	0.825831	0.543756	0.231001	0.648087	0.413335	0.203697	0.225776
417	1.50038	0.840734	0.453948	1.444	0.657389	0.460119	0.150071
418	1.10248	0.581685	0.362002	0.796443	0.418233	0.263715	0.289977
419	1.0822	0.714149	0.259624	1.2615	0.69608	0.366624	0.139339
420	1.18507	0.72396	0.384744	1.043	0.668826	0.32001	0.0951062
421	0.444918	0.335295	0.126834	0.6778	0.437611	0.149926	0.196612
422	1.06978	0.729769	0.344909	1.21225	0.617232	0.438499	0.146804
423	0.864135	0.625628	0.208885	0.848175	0.530206	0.196777	0.157021
424	1.28694	0.869126	0.324703	1.46537	0.96601	0.354272	0.146743
425	1.01587	0.722838	0.267385	0.905008	0.563435	0.254825	0.194684
426	0.984991	0.547982	0.33614	1.008	0.593951	0.284395	0.0922018
427	1.05935	0.528757	0.358771	0.6529	0.367538	0.170703	0.416355
428	0.984904	0.476801	0.33217	0.58992	0.340136	0.187626	0.332254
429	1.01197	0.692035	0.233548	1.448	0.928054	0.346965	0.195629
430	1.15132	0.510356	0.429725	0.9869	0.54196	0.312086	0.16309
431	1.12273	0.609058	0.36967	1.30937	0.795109	0.411431	0.152507
432	1.16464	0.719225	0.26799	1.27135	0.670856	0.326723	0.105637
433	1.0808	0.671821	0.323142	1.37885	0.934148	0.337847	0.216282
434	1.07741	0.709589	0.343616	1.026	0.811519	0.255113	0.193217
435	1.0827	0.651816	0.366795	1.28387	0.93074	0.375269	0.253301
436	1.09335	0.72691	0.253347	0.755677	0.513892	0.186134	0.313796
437	1.3189	0.790287	0.403212	1.3759	0.837827	0.485804	0.104067
438	0.947469	0.629639	0.292508	1.088	0.682061	0.342879	0.0729852
439	1.02636	0.500298	0.365597	1.38658	0.685023	0.498405	0.154191
440	1.26723	0.744021	0.405095	1.284	0.674902	0.414361	0.0705259
441	1.37552	0.79887	0.381709	1.2	0.861229	0.353744	0.179588
442	1.00798	0.676437	0.249127	1.25	0.812817	0.358769	0.159539
443	1.38157	0.718434	0.470652	1.55175	0.834351	0.521907	0.104127
444	1.35749	0.794393	0.367295	1.214	0.643015	0.372684	0.148747
445	1.15311	0.83996	0.329415	1.0354	0.760578	0.302519	0.14268
446	1.23593	0.791729	0.383672	1.23653	0.823636	0.379764	0.134858
447	0.95926	0.569856	0.285956	1.277	0.600892	0.455777	0.154111
448	0.835604	0.33325	0.315487	1.1428	0.546148	0.362339	0.193241
449	1.28588	0.784714	0.41169	1.346	0.850286	0.3625	0.0944333
450	1.14269	0.849127	0.330649	1.13795	0.756049	0.307729	0.173035
451	1.22909	0.668495	0.404052	1.092	0.707574	0.31741	0.139247
452	1.32663	0.800801	0.322233	1.42	0.834621	0.426532	0.0974535
453	1.39126	0.83251	0.42767	1.29675	0.815422	0.429648	0.121802
454	1.35244	0.585565	0.506192	1.0974	0.550578	0.333037	0.189513
455	0.89101	0.526212	0.23459	0.8014	0.490818	0.170901	0.174997
456	1.0638	0.506597	0.379325	1.1876	0.648507	0.355545	0.151558
457	1.06863	0.468563	0.362522	1.1901	0.442005	0.414916	0.0884835
458	1.19956	0.761992	0.295949	1.08067	0.610918	0.300727	0.152862
459	0.992438	0.559745	0.307468	0.964	0.518482	0.333502	0.102552
460	1.39564	0.868383	0.349995	2.035	1.0206	0.551626	0.147855
461	1.0148	0.57603	0.334076	1.25	0.66763	0.403518	0.108649
462	0.998245	0.690032	0.28832	0.93066	0.724013	0.250907	0.0731436
463	1.12881	0.820073	0.302236	1.53827	0.82324	0.482401	0.22249
464	1.44857	1.0094	0.424428	1.41793	0.897994	0.412998	0.182616
465	1.01349	0.632163	0.299566	1.2876	0.865288	0.340653	0.196078
466	1.08869	0.7233	0.292531	1.299	0.75653	0.328202	0.108159
467	1.1752	0.717365	0.309309	1.19518	0.720818	0.283016	0.0557739
468	1.38399	0.817316	0.461211	1.5067	0.935203	0.444597	0.123269
469	1.32057	0.801326	0.396448	1.19347	0.700352	0.338551	0.112837
470	0.979965	0.72289	0.271015	1.3088	0.756021	0.362059	0.177195
471	1.17691	0.815524	0.320608	1.06213	0.639686	0.282547	0.202932
472	1.26826	0.814714	0.327289	1.11853	0.661908	0.319425	0.157656
473	1.19515	0.715625	0.346679	0.9583	0.526034	0.313437	0.190514
474	0.867935	0.501254	0.245429	1.10225	0.723723	0.29828	0.208939
475	0.976889	0.602956	0.273843	0.4483	0.293597	0.116156	0.771471
476	1.31479	0.886082	0.341618	1.52493	0.944949	0.409817	0.0873076
477	1.12487	0.700448	0.25752	1.081	0.69045	0.231672	0.0746097
478	1.18684	0.789772	0.332083	1.211	0.64745	0.350362	0.199114
479	0.957386	0.482071	0.323482	1.1412	0.548517	0.34781	0.108698
480	1.00385	0.534513	0.327651	1.097	0.663547	0.362459	0.134582
481	1.19778	0.861016	0.339587	1.423	1.05288	0.461207	0.166839
482	1.25862	0.633742	0.416979	1.39267	0.676842	0.43744	0.0938423
483	1.46423	0.942666	0.405424	1.523	0.893722	0.40441	0.0630939
484	0.979467	0.592715	0.256904	0.57772	0.384611	0.171123	0.399679
485	1.15704	0.703736	0.339749	0.739033	0.463007	0.249917	0.330085
486	0.888399	0.583263	0.224107	0.928393	0.622478	0.317083	0.217561
487	1.17861	0.709884	0.401124	1.249	0.664629	0.452004	0.0632857
488	1.19795	0.643321	0.397708	1.29825	0.724862	0.404103	0.106513
489	1.25534	0.913448	0.34681	1.17475	0.817921	0.319679	0.101414
490	0.898103	0.488154	0.279345	0.9867	0.548283	0.331193	0.0949936
491	1.12378	0.704337	0.35478	1.01337	0.687379	0.324679	0.0592062
492	1.43035	0.684202	0.432132	1.776	0.904502	0.517896	0.139069
493	1.41125	0.727535	0.438284	1.56483	0.887232	0.462812	0.10621
494	1.29085	0.77449	0.442209	1.3768	0.686699	0.456045	0.0924545
495	1.1844	0.706225	0.368886	1.4231	0.804256	0.427538	0.0826847
496	0.748429	0.382629	0.240179	0.778247	0.40687	0.266637	0.0544519
497	0.850042	0.5711	0.233381	1.132	0.74997	0.322632	0.219755
498	1.14042	0.817293	0.338808	1.1854	0.889845	0.313153	0.124162
499	1.06043	0.528645	0.36457	1.4075	0.881587	0.439107	0.263607
500	1.41793	0.664947	0.512982	1.3738	0.708889	0.484424	0.145719
501	1.09183	0.839559	0.324048	1.2057	0.659172	0.324047	0.22154
502	0.971823	0.521578	0.334221	0.9981	0.497559	0.333887	0.0452972
503	1.27371	0.772169	0.4483	1.1465	0.799245	0.355521	0.1319
504	1.17453	0.881973	0.347397	1.35775	0.900719	0.378355	0.0659298
505	1.23234	0.644418	0.421033	1.18	0.580928	0.41562	0.0646778
506	1.49135	0.816517	0.376257	2.08823	0.959623	0.604309	0.149484
507	1.27717	0.656167	0.418411	1.3749	0.610717	0.524786	0.082654
508	1.15692	0.852594	0.309787	0.982282	0.746052	0.254848	0.135394
509	0.580522	0.387795	0.164229	0.52165	0.158627	0.177691	0.374116
510	0.878877	0.532276	0.268255	1.25355	0.741515	0.362866	0.184027
511	1.21714	0.782727	0.301892	1.11005	0.699787	0.274896	0.149019
512	0.729809	0.449139	0.173906	1.821	0.90278	0.465803	0.307017
513	1.07337	0.732481	0.318804	1.1528	0.739599	0.341374	0.245923
514	1.19346	0.805927	0.322767	1.24867	0.841512	0.385441	0.0896282
515	1.00352	0.66957	0.336675	1.269	0.720711	0.405545	0.104657
516	1.08185	0.735776	0.353989	1.08567	0.735849	0.336293	0.0358425
517	1.08917	0.614743	0.366448	0.8509	0.406573	0.304022	0.252053
518	1.16739	0.602491	0.39834	1.04487	0.584752	0.313657	0.106288
519	1.32306	0.841054	0.386071	1.246	0.761952	0.329834	0.122695
520	1.32988	0.689941	0.466512	1.3007	0.662473	0.438805	0.0424709
521	0.845666	0.627955	0.24173	0.941483	0.661923	0.206352	0.154276
522	1.13558	0.672357	0.330791	0.692587	0.416144	0.167608	0.504061
523	1.12476	0.566472	0.375642	0.840725	0.445205	0.22541	0.26661
524	1.17146	0.694447	0.389818	1.03313	0.627528	0.342388	0.099447
525	1.24619	0.789225	0.363315	1.03833	0.670017	0.302296	0.157086
526	0.927069	0.427835	0.317915	0.86975	0.464386	0.270138	0.121076
527	1.10999	0.81372	0.298049	1.61633	1.01081	0.414303	0.159044
528	0.941167	0.468247	0.294869	0.82743	0.391078	0.212669	0.25946
529	1.05265	0.704389	0.276778	0.91466	0.60133	0.260061	0.202563
530	0.941982	0.549996	0.296439	0.30837	0.176661	0.0874616	1.32739
531	1.18281	0.880523	0.361246	1.06	0.795845	0.314024	0.120177
532	0.891741	0.533276	0.201396	1.55767	0.765827	0.375798	0.19091
533	1.24031	0.743312	0.422336	1.2565	0.616356	0.450015	0.125796
534	0.933088	0.562379	0.260593	0.743197	0.487629	0.179921	0.182613
535	1.08208	0.775701	0.285801	1.2242	0.721915	0.358736	0.111992
536	1.05391	0.687525	0.312981	0.96992	0.673748	0.320233	0.205007
537	1.04623	0.621303	0.284602	0.90415	0.505756	0.287506	0.150469
538	0.951191	0.481249	0.328113	0.8353	0.426319	0.253735	0.120398
539	0.849584	0.390009	0.26531	0.45384	0.185603	0.155992	0.471566
540	1.27792	0.614575	0.436026	1.2737	0.601329	0.472278	0.0363458
541	0.841813	0.518724	0.229458	0.74021	0.530986	0.206823	0.116984
542	1.10768	0.676573	0.342609	1.3584	0.7972	0.462555	0.134583
543	1.00328	0.658091	0.229271	0.900343	0.645675	0.207833	0.0846851
544	0.673766	0.433237	0.158452	0.759	0.504352	0.215084	0.210289
545	1.13921	0.690742	0.386481	0.90415	0.655701	0.305985	0.148085
546	0.741678	0.479037	0.191362	0.824808	0.610529	0.206888	0.260726
547	0.891353	0.363661	0.305794	0.5506	0.229531	0.230809	0.212516
548	1.30229	0.812245	0.39617	1.0212	0.666896	0.32127	0.170808
549	1.08176	0.602348	0.32093	1.004	0.755066	0.228527	0.223564
550	0.958104	0.634909	0.279573	0.904573	0.694676	0.222341	0.221621
551	0.981569	0.567522	0.303865	1.32183	0.651237	0.447152	0.134185
552	0.729293	0.497622	0.177429	0.791855	0.415096	0.185939	0.143199
553	1.24525	0.597436	0.395337	1.08	0.599616	0.343605	0.129641
554	1.23244	0.599827	0.430459	1.38	0.591969	0.549506	0.11673
555	0.860062	0.562514	0.232052	0.621613	0.400329	0.15497	0.306551
556	0.89719	0.57944	0.229105	0.795	0.566138	0.197301	0.111615
557	1.16504	0.641301	0.276323	1.3892	0.539841	0.371798	0.138581
558	1.42595	0.767528	0.44837	1.1557	0.579913	0.425621	0.162698
559	1.13594	0.624501	0.377921	1.18793	0.561574	0.450448	0.12497
560	1.13435	0.698837	0.325497	1.4469	0.692823	0.472787	0.146131
561	1.13117	0.638531	0.378691	1.0107	0.656645	0.317699	0.0906142
562	1.31709	0.798289	0.388939	1.23	0.819287	0.377921	0.0600256
563	1.04915	0.695756	0.267311	1.01575	0.700265	0.245961	0.0756437
564	1.14774	0.637803	0.362342	0.82428	0.55474	0.220107	0.243513
565	0.931653	0.559188	0.265562	1.087	0.657579	0.257365	0.13291
566	1.09088	0.762832	0.28649	1.06065	0.774814	0.273488	0.0912867
567	1.10279	0.5378	0.377586	1.068	0.472052	0.414113	0.0724941
568	0.897523	0.509319	0.284049	0.83098	0.508535	0.219532	0.11283
569	1.24547	0.689449	0.425401	1.171	0.827962	0.310785	0.213685
570	0.880361	0.566268	0.229846	1.0087	0.573426	0.30227	0.106787
571	1.33535	0.705258	0.455323	1.143	0.549305	0.341241	0.221629
572	1.20814	0.87223	0.371318	1.43125	0.896265	0.442681	0.102953
573	1.21012	0.782483	0.350331	1.56627	1.14156	0.441719	0.269799
574	1.18145	0.724777	0.395047	1.004	0.572775	0.357233	0.208601
575	1.35165	0.643112	0.418006	1.4792	0.777122	0.422152	0.109377
576	1.11463	0.740671	0.328614	1.25467	0.780081	0.369207	0.0777521
577	1.2329	0.602671	0.443953	1.178	0.531135	0.447816	0.0543028
578	1.15898	0.753699	0.301443	1.072	0.813703	0.308595	0.132401
579	1.21093	0.831748	0.307948	1.28175	0.746899	0.334292	0.15423
580	1.1788	0.574822	0.410305	1.0076	0.504625	0.347696	0.0948872
581	1.18024	0.851881	0.305845	1.3185	0.88948	0.36325	0.0757427
582	1.57441	0.835909	0.395458	1.4344	0.847052	0.350409	0.0918848
583	1.1835	0.668125	0.385147	1.409	0.756574	0.456248	0.103634
584	1.07339	0.72563	0.342831	1.3052	0.85788	0.414151	0.122395
585	1.4356	0.700211	0.477494	1.254	0.671735	0.397282	0.113065
586	1.13908	0.695498	0.305751	1.3931	0.773887	0.382217	0.0939195
587	1.02146	0.723572	0.274298	0.92928	0.604621	0.291672	0.206262
588	1.11643	0.480751	0.369811	0.69988	0.390649	0.228898	0.308636
589	0.704942	0.385877	0.206238	0.7821	0.505638	0.190407	0.176086
590	1.0424	0.744357	0.269407	1.247	0.806495	0.324115	0.106856
591	1.05104	0.541019	0.3359	1.217	0.709043	0.436568	0.184785
592	1.18959	0.744074	0.342105	1.1406	0.639046	0.39727	0.127171
593	0.97015	0.725429	0.283573	1.081	0.727475	0.319877	0.0969073
594	1.18009	0.80404	0.348503	1.2471	0.816203	0.391475	0.0442436
595	1.22723	0.808949	0.325354	1.78033	0.893626	0.465476	0.132823
596	1.15543	0.736604	0.348419	1.07627	0.64403	0.360888	0.115168
597	1.17603	0.680744	0.282843	2.158	0.867828	0.569701	0.18796
598	1.39063	0.995458	0.380479	1.36087	0.916128	0.35647	0.153637
599	0.452141	0.320441	0.116811	0.90868	0.603814	0.216397	0.36339
600	1.41744	0.837869	0.338924	1.3048	0.788354	0.338948	0.0992264
601	0.971199	0.709781	0.26644	1.25713	0.856984	0.334004	0.172589
602	1.16321	0.70228	0.301937	1.00363	0.704631	0.235943	0.131138
603	1.43105	0.992132	0.390501	1.10567	0.799602	0.324978	0.222897
604	1.28008	0.788696	0.386093	1.221	0.900619	0.333159	0.149487
605	0.971902	0.639341	0.262365	1.54893	0.660803	0.475795	0.171039
606	1.25163	0.84087	0.305324	1.348	0.896992	0.369957	0.0694792
607	1.14468	0.771303	0.312387	1.11143	0.586293	0.41912	0.272463
608	0.892724	0.552525	0.262605	0.854	0.58656	0.236746	0.0748411
609	1.26697	0.922801	0.360367	1.65702	1.01066	0.457904	0.174683
610	1.12026	0.725836	0.327514	1.01583	0.587917	0.352796	0.14549
611	1.11887	0.471471	0.408207	1.25653	0.481519	0.467282	0.0570246
612	0.955127	0.563337	0.297527	0.962553	0.549985	0.251984	0.102349
613	1.24277	0.733515	0.371679	1.162	0.613856	0.379382	0.119218
614	1.2348	0.518786	0.465057	1.06663	0.399299	0.355102	0.164982
615	0.89856	0.631961	0.247147	0.9462	0.538076	0.309508	0.276027
616	1.24501	0.738357	0.37257	1.22837	0.806088	0.357794	0.0889627
617	0.712649	0.527739	0.194996	1.024	0.699382	0.363077	0.219317
618	1.16686	0.590104	0.381782	1.04307	0.635563	0.279609	0.188453
619	1.247	0.535291	0.406512	1.3095	0.565705	0.423724	0.0410029
620	0.907927	0.503361	0.285696	0.79158	0.466853	0.269339	0.0686284
621	1.4962	0.820995	0.374603	1.4196	0.757347	0.343467	0.0780528
622	0.87228	0.553652	0.247479	0.8064	0.522121	0.228059	0.0681346
